# Supplementary material for: Methylation is maintained specifically at imprinting control regions but not other DMRs associated with imprinted genes in mice bearing a mutation in the Dnmt1 intrinsically disordered domain
Source: Front Cell Dev Biol. 2023 Aug 4;11:1192789. doi: 10.3389/fcell.2023.1192789 (PMC10436486; doi:10.3389/fcell.2023.1192789)
Supplement: Supplementary file 1 [file Table2.xlsx]

## Sheet: 9.5 dpc
Percent cytosine at each CpG site within each locus analyzed in wild-type and Dnmt1 P/P mutant embryos; aggregate data for locus summed at the bottom of each table.
Chi-square tests of independence for each locus were performed using the total number of cytosines and the total number of thymines in wild-type and Dnmt1 P/P mutant embryos.
paternally methylated primary DMRs
		WT				P/P
locus	site within amplicon	#C	#T	#C+T	%C	#C	#T	#C+T	%C
H19 ICR	28	731	1021	1752	41.7237	372	1483	1855	20.0539
H19 ICR	57	839	914	1753	47.8608	807	1046	1853	43.551
H19 ICR	59	827	922	1749	47.2842	754	1095	1849	40.7788
H19 ICR	69	868	881	1749	49.6284	833	1017	1850	45.027
H19 ICR	71	809	938	1747	46.308	717	1128	1845	38.8618
H19 ICR	88	837	910	1747	47.9107	758	1080	1838	41.2405
H19 ICR	94	825	923	1748	47.1968	812	1020	1832	44.3231
H19 ICR	235	877	875	1752	50.0571	619	1158	1777	34.834
H19 ICR	243	912	850	1762	51.7594	718	1063	1781	40.3144
H19 ICR	265	884	902	1786	49.4961	805	1010	1815	44.3526
H19 ICR	313	902	968	1870	48.2353	831	1033	1864	44.5815
H19 ICR	317	892	980	1872	47.6496	839	1031	1870	44.8663
H19 ICR	320	901	976	1877	48.0021	858	1015	1873	45.8089
H19 ICR	334	944	944	1888	50	847	1039	1886	44.9099
H19 ICR	341	930	960	1890	49.2063	902	994	1896	47.5738
H19 ICR	354	912	991	1903	47.9243	811	1107	1918	42.2836		chi-square test of independence
		13890	14955	28845	48.1539	12283	17319	29602	41.4938		P value:	6.08502e-59
IG-DMR	70	7818	4636	12454	62.775	3209	2315	5524	58.092
IG-DMR	74	8072	4423	12495	64.6018	3307	2241	5548	59.6071
IG-DMR	87	8029	4458	12487	64.2989	3329	2201	5530	60.1989
IG-DMR	92	8043	4437	12480	64.4471	3149	2366	5515	57.0988
IG-DMR	116	8308	4153	12461	66.672	3213	2258	5471	58.7278
IG-DMR	123	8106	4339	12445	65.1346	3133	2313	5446	57.5285
IG-DMR	146	8017	4388	12405	64.6272	2790	2594	5384	51.8202
IG-DMR	162	8238	4179	12417	66.3445	3307	2053	5360	61.6978
IG-DMR	164	8304	4108	12412	66.903	3159	2201	5360	58.9366
IG-DMR	172	8187	4185	12372	66.1736	3279	2039	5318	61.6585
IG-DMR	182	8305	4052	12357	67.2089	3160	2158	5318	59.4208
IG-DMR	192	8111	4231	12342	65.7187	3239	2057	5296	61.1594
IG-DMR	195	8174	4179	12353	66.1702	3268	2027	5295	61.7186
IG-DMR	208	8192	4135	12327	66.4557	3344	1938	5282	63.3094
IG-DMR	213	8130	4154	12284	66.1837	3366	1895	5261	63.9802
IG-DMR	215	8249	4071	12320	66.9562	3183	2085	5268	60.4214
IG-DMR	220	8189	4074	12263	66.7781	3273	1979	5252	62.3191
IG-DMR	229	8225	3976	12201	67.4125	3377	1871	5248	64.3483
IG-DMR	231	8150	4138	12288	66.3249	3317	1949	5266	62.989
IG-DMR	236	8173	4098	12271	66.6042	3285	1985	5270	62.334
IG-DMR	238	8197	4083	12280	66.7508	3309	1967	5276	62.718
IG-DMR	243	8109	4064	12173	66.6146	3129	2106	5235	59.7708
IG-DMR	246	8030	4164	12194	65.8521	3185	2049	5234	60.8521
IG-DMR	259	8160	4106	12266	66.5254	3322	1944	5266	63.0839
IG-DMR	261	8051	4205	12256	65.6903	3189	2075	5264	60.5813
IG-DMR	266	8055	4175	12230	65.8626	3138	2118	5256	59.7032
IG-DMR	269	8152	4079	12231	66.6503	3211	2037	5248	61.1852
IG-DMR	279	8099	4114	12213	66.3146	3268	1983	5251	62.2358
IG-DMR	288	7947	4235	12182	65.2356	3160	2087	5247	60.2249		chi-square test of independence
		235820	121639	357459	65.9712	93598	60891	154489	60.5855		P value:	1.55666e-298
Rasgrf1	59	37879	15605	53484	70.823	29274	11016	40290	72.6582
Rasgrf1	73	38855	14752	53607	72.4812	30419	9981	40400	75.2946
Rasgrf1	75	38749	14828	53577	72.3239	29925	10448	40373	74.1213
Rasgrf1	80	38850	14728	53578	72.5111	31000	9381	40381	76.7688
Rasgrf1	82	38656	14875	53531	72.2124	29485	10858	40343	73.0858
Rasgrf1	93	39124	14418	53542	73.0716	30235	10120	40355	74.9226
Rasgrf1	99	38974	14578	53552	72.7779	29824	10521	40345	73.9224
Rasgrf1	104	39162	14400	53562	73.1153	30789	9568	40357	76.2916
Rasgrf1	106	39066	14441	53507	73.011	29651	10665	40316	73.5465
Rasgrf1	110	38916	14625	53541	72.6845	29960	10378	40338	74.2724
Rasgrf1	112	39302	14186	53488	73.4782	29466	10847	40313	73.093
Rasgrf1	134	36331	16938	53269	68.2029	25487	14694	40181	63.4305
Rasgrf1	143	37948	15200	53148	71.4006	26957	13188	40145	67.1491
Rasgrf1	163	37009	14578	51587	71.7409	26514	12947	39461	67.1904
Rasgrf1	169	37204	10650	47854	77.7448	26738	11299	38037	70.2947
Rasgrf1	186	36986	10801	47787	77.3976	26893	11144	38037	70.7022
Rasgrf1	201	36724	10638	47362	77.539	27277	10449	37726	72.3029
Rasgrf1	207	37129	10495	47624	77.9628	27583	10304	37887	72.8033
Rasgrf1	212	36996	10537	47533	77.8322	27285	10579	37864	72.0605
Rasgrf1	226	35233	11321	46554	75.682	24255	12889	37144	65.2999		chi-square test of independence
		759093	272594	1031687	73.5778	569017	221276	790293	72.0008		P value:	1.61206e-124
maternally methylated primary DMRs
		WT				P/P
locus	site within amplicon	#C	#T	#C+T	%C	#C	#T	#C+T	%C
Snrpn	50	501	443	944	53.072	121	134	255	47.451
Snrpn	62	489	479	968	50.5165	117	152	269	43.4944
Snrpn	117	533	473	1006	52.9821	147	134	281	52.3132
Snrpn	146	538	474	1012	53.1621	143	134	277	51.6245
Snrpn	159	541	474	1015	53.3005	154	126	280	55
Snrpn	183	530	491	1021	51.9099	142	146	288	49.3056
Snrpn	189	534	482	1016	52.5591	157	131	288	54.5139
Snrpn	199	547	479	1026	53.3138	148	140	288	51.3889
Snrpn	201	564	463	1027	54.9172	146	143	289	50.519
Snrpn	203	547	479	1026	53.3138	142	146	288	49.3056
Snrpn	222	540	464	1004	53.7849	163	131	294	55.4422
Snrpn	234	553	461	1014	54.5365	156	140	296	52.7027
Snrpn	253	586	411	997	58.7763	160	133	293	54.6075
Snrpn	266	555	470	1025	54.1463	150	154	304	49.3421
Snrpn	293	557	472	1029	54.1302	144	164	308	46.7532
Snrpn	303	563	465	1028	54.7665	149	159	308	48.3766		chi-square test of independence
		8678	7480	16158	53.7071	2339	2267	4606	50.7816		P value:	0.000448857
Airn	27	2402	3174	5576	43.0775	783	902	1685	46.4688
Airn	46	2530	3049	5579	45.3486	796	881	1677	47.4657
Airn	48	2512	3065	5577	45.0421	770	904	1674	45.9976
Airn	56	2519	3057	5576	45.1758	778	894	1672	46.5311
Airn	59	2518	3060	5578	45.1416	797	873	1670	47.7246
Airn	71	2535	3042	5577	45.4545	758	907	1665	45.5255
Airn	79	2541	3027	5568	45.6358	794	865	1659	47.8602
Airn	90	2538	3033	5571	45.5574	792	852	1644	48.1752
Airn	99	2588	2974	5562	46.53	782	860	1642	47.6248
Airn	124	2567	2983	5550	46.2523	766	863	1629	47.0227
Airn	160	2602	2931	5533	47.0269	776	840	1616	48.0198
Airn	178	2613	2905	5518	47.3541	779	835	1614	48.2652
Airn	202	2708	2820	5528	48.987	811	795	1606	50.4981
Airn	211	2711	2820	5531	49.0146	816	791	1607	50.7778
Airn	213	2676	2852	5528	48.4081	815	792	1607	50.7156
Airn	221	2689	2820	5509	48.811	818	782	1600	51.125
Airn	230	2720	2815	5535	49.1418	814	791	1605	50.7165
Airn	236	2668	2813	5481	48.6772	798	787	1585	50.347
Airn	238	2669	2821	5490	48.6157	783	807	1590	49.2453
Airn	253	2733	2795	5528	49.4392	817	780	1597	51.1584
Airn	268	2733	2800	5533	49.3945	820	776	1596	51.3784
Airn	274	2733	2796	5529	49.4303	793	799	1592	49.8116
Airn	307	2790	2762	5552	50.2522	794	804	1598	49.6871
Airn	309	2709	2841	5550	48.8108	790	809	1599	49.4059
Airn	327	2799	2720	5519	50.7157	774	811	1585	48.8328
Airn	332	2800	2726	5526	50.6696	765	832	1597	47.9023
Airn	342	2786	2779	5565	50.0629	778	834	1612	48.263
Airn	382	2885	2701	5586	51.647	811	841	1652	49.092
Airn	407	2653	2923	5576	47.5789	775	878	1653	46.8845		chi-square test of independence
		76927	83904	160831	47.831	22943	24185	47128	48.6823		P value:	0.00114092
Kcnq1ot1	35	1225	394	1619	75.664	1187	553	1740	68.2184
Kcnq1ot1	48	1240	386	1626	76.2608	1183	553	1736	68.1452
Kcnq1ot1	83	1320	329	1649	80.0485	1248	473	1721	72.516
Kcnq1ot1	85	1278	359	1637	78.0696	1273	451	1724	73.8399
Kcnq1ot1	108	1296	556	1852	69.9784	1168	767	1935	60.3618
Kcnq1ot1	118	1285	566	1851	69.4219	1240	685	1925	64.4156
Kcnq1ot1	126	1303	535	1838	70.8923	1251	658	1909	65.5317
Kcnq1ot1	128	1335	543	1878	71.0863	1265	680	1945	65.0386
Kcnq1ot1	134	1311	561	1872	70.0321	1254	681	1935	64.8062
Kcnq1ot1	136	1322	545	1867	70.8088	1248	683	1931	64.6297
Kcnq1ot1	160	969	552	1521	63.7081	924	664	1588	58.1864
Kcnq1ot1	162	1351	541	1892	71.4059	1222	714	1936	63.1198
Kcnq1ot1	175	1114	548	1662	67.0277	999	721	1720	58.0814
Kcnq1ot1	196	1216	563	1779	68.353	1114	729	1843	60.4449
Kcnq1ot1	201	1320	548	1868	70.6638	1258	678	1936	64.9793
Kcnq1ot1	203	1355	540	1895	71.504	1272	672	1944	65.4321
Kcnq1ot1	209	1287	549	1836	70.098	1237	655	1892	65.3805
Kcnq1ot1	211	1337	569	1906	70.1469	1250	703	1953	64.0041
Kcnq1ot1	228	1143	557	1700	67.2353	1029	714	1743	59.0361
Kcnq1ot1	236	1215	584	1799	67.5375	1182	655	1837	64.344
Kcnq1ot1	247	1208	586	1794	67.3356	1137	701	1838	61.8607
Kcnq1ot1	253	1333	579	1912	69.7176	1338	627	1965	68.0916
Kcnq1ot1	266	1363	572	1935	70.4393	1326	648	1974	67.1733
Kcnq1ot1	271	1377	557	1934	71.1996	1266	710	1976	64.0688
Kcnq1ot1	278	1396	537	1933	72.2193	1295	680	1975	65.5696
Kcnq1ot1	285	1371	566	1937	70.7796	1277	701	1978	64.5602
Kcnq1ot1	289	1372	570	1942	70.6488	1308	678	1986	65.861
Kcnq1ot1	296	1320	616	1936	68.1818	1244	741	1985	62.67
Kcnq1ot1	303	1344	586	1930	69.6373	1259	696	1955	64.399
Kcnq1ot1	307	1345	585	1930	69.6891	1215	744	1959	62.0214
Kcnq1ot1	321	1375	552	1927	71.3544	1233	724	1957	63.0046
Kcnq1ot1	330	1374	562	1936	70.9711	1241	720	1961	63.284
Kcnq1ot1	336	1380	559	1939	71.1707	1302	660	1962	66.3609
Kcnq1ot1	398	1370	573	1943	70.5095	1199	792	1991	60.221
Kcnq1ot1	404	1380	560	1940	71.134	1320	671	1991	66.2983
Kcnq1ot1	408	1365	575	1940	70.3608	1196	795	1991	60.0703		chi-square test of independence
		46895	19460	66355	70.6729	43960	24377	68337	64.3283		P value:	2.89185e-136
paternally methylated secondary DMRs
		WT				P/P
locus	site within amplicon	#C	#T	#C+T	%C	#C	#T	#C+T	%C
H19-pp	65	367	129	496	73.9919	298	247	545	54.6789
H19-pp	175	379	62	441	85.941	333	158	491	67.8208
H19-pp	179	350	89	439	79.7267	292	195	487	59.9589
H19-pp	183	274	169	443	61.851	226	273	499	45.2906
H19-pp	272	349	121	470	74.2553	328	193	521	62.9559
H19-pp	324	310	153	463	66.9546	310	175	485	63.9175
H19-pp	344	271	195	466	58.1545	235	228	463	50.7559
H19-pp	349	320	150	470	68.0851	211	253	464	45.4741
H19-pp	369	307	160	467	65.7388	253	206	459	55.1198
H19-pp	414	350	121	471	74.31	273	190	463	58.9633		chi-square test of independence
		3277	1349	4626	70.8387	2759	2118	4877	56.5717		P value:	2.86262e-47
Gtl2-DMR	45	1042	651	1693	61.5475	293	337	630	46.5079
Gtl2-DMR	68	1122	562	1684	66.6271	312	306	618	50.4854
Gtl2-DMR	71	1104	574	1678	65.7926	323	293	616	52.4351
Gtl2-DMR	84	1052	610	1662	63.2972	287	315	602	47.6744
Gtl2-DMR	130	1132	449	1581	71.6003	236	297	533	44.2777
Gtl2-DMR	160	1139	416	1555	73.2476	312	208	520	60
Gtl2-DMR	163	1151	441	1592	72.299	334	198	532	62.782
Gtl2-DMR	168	1123	465	1588	70.7179	277	254	531	52.1657
Gtl2-DMR	174	1179	408	1587	74.2911	334	191	525	63.619
Gtl2-DMR	223	1034	467	1501	68.8874	313	182	495	63.2323
Gtl2-DMR	246	1022	441	1463	69.8565	278	196	474	58.6498
Gtl2-DMR	288	1109	439	1548	71.6408	268	224	492	54.4715
Gtl2-DMR	298	1005	542	1547	64.9644	218	281	499	43.6874
Gtl2-DMR	315	1115	429	1544	72.215	318	191	509	62.4754
Gtl2-DMR	328	1147	389	1536	74.6745	290	220	510	56.8627
Gtl2-DMR	347	1177	350	1527	77.0792	352	160	512	68.75
Gtl2-DMR	376	1168	343	1511	77.2998	342	180	522	65.5172
Gtl2-DMR	382	1117	384	1501	74.4171	309	211	520	59.4231		chi-square test of independence
		19938	8360	28298	70.4573	5396	4244	9640	55.9751		P value:	7.49513e-150
Dlk1-DMR	28	6012	9417	15429	38.9656	203	5959	6162	3.29438
Dlk1-DMR	88	6883	8628	15511	44.375	413	5752	6165	6.69911
Dlk1-DMR	109	7156	8351	15507	46.1469	471	5695	6166	7.63866
Dlk1-DMR	118	6169	9351	15520	39.7487	389	5776	6165	6.30981
Dlk1-DMR	129	4110	11396	15506	26.5059	191	5968	6159	3.10115
Dlk1-DMR	148	5562	9964	15526	35.8238	484	5666	6150	7.86992
Dlk1-DMR	172	5208	10236	15444	33.7218	207	5917	6124	3.38014
Dlk1-DMR	184	5808	9711	15519	37.4251	212	5940	6152	3.44603
Dlk1-DMR	186	5173	10293	15466	33.4476	379	5758	6137	6.17566
Dlk1-DMR	194	5976	9533	15509	38.5325	374	5773	6147	6.08427
Dlk1-DMR	196	4340	11141	15481	28.0344	461	5674	6135	7.51426
Dlk1-DMR	200	2177	13265	15442	14.0979	146	5968	6114	2.38796
Dlk1-DMR	215	4518	10969	15487	29.1729	251	5873	6124	4.09863
Dlk1-DMR	235	5574	9898	15472	36.0264	262	5863	6125	4.27755
Dlk1-DMR	271	1628	13911	15539	10.4769	100	6031	6131	1.63106
Dlk1-DMR	281	2329	13211	15540	14.9871	167	5951	6118	2.72965
Dlk1-DMR	292	4229	11307	15536	27.2206	410	5715	6125	6.69388
Dlk1-DMR	305	3473	12083	15556	22.3258	109	6013	6122	1.78046
Dlk1-DMR	309	4383	11169	15552	28.1829	158	5967	6125	2.57959
Dlk1-DMR	325	1593	13964	15557	10.2398	90	6033	6123	1.46987
Dlk1-DMR	328	2112	13455	15567	13.5672	249	5873	6122	4.0673
Dlk1-DMR	345	3604	11958	15562	23.159	383	5742	6125	6.25306
Dlk1-DMR	351	2252	13311	15563	14.4702	156	5974	6130	2.54486
Dlk1-DMR	364	2535	13013	15548	16.3043	38	6085	6123	0.620611
Dlk1-DMR	370	1706	13847	15553	10.9689	46	6078	6124	0.751143
Dlk1-DMR	379	1792	13757	15549	11.5249	99	6030	6129	1.61527
Dlk1-DMR	385	1679	13872	15551	10.7967	55	6074	6129	0.897373
Dlk1-DMR	391	2538	13000	15538	16.3341	234	5893	6127	3.81916
Dlk1-DMR	421	4656	10860	15516	30.0077	378	5745	6123	6.17344
Dlk1-DMR	427	4475	11034	15509	28.8542	519	5601	6120	8.48039		chi-square test of independence
		119650	345905	465555	25.7005	7634	176387	184021	4.14844		P value:	0
Igf2r-DMR	32	1085	6515	7600	14.2763	1206	6514	7720	15.6218
Igf2r-DMR	35	1429	6165	7594	18.8175	1352	6370	7722	17.5084
Igf2r-DMR	43	1268	6315	7583	16.7216	1386	6313	7699	18.0023
Igf2r-DMR	48	472	7130	7602	6.20889	696	7025	7721	9.01438
Igf2r-DMR	54	1014	6581	7595	13.3509	944	6762	7706	12.2502
Igf2r-DMR	60	668	6939	7607	8.78139	575	7135	7710	7.45785
Igf2r-DMR	65	933	6678	7611	12.2586	960	6739	7699	12.4692
Igf2r-DMR	70	802	6810	7612	10.536	809	6898	7707	10.497
Igf2r-DMR	82	589	7009	7598	7.75204	688	6993	7681	8.95717
Igf2r-DMR	87	473	7138	7611	6.21469	494	7197	7691	6.42309
Igf2r-DMR	93	755	6862	7617	9.91204	853	6830	7683	11.1024
Igf2r-DMR	98	999	6624	7623	13.1051	931	6743	7674	12.1319
Igf2r-DMR	111	1154	6464	7618	15.1483	1201	6472	7673	15.6523
Igf2r-DMR	116	1193	6391	7584	15.7305	1245	6371	7616	16.3472
Igf2r-DMR	122	979	6660	7639	12.8158	1142	6533	7675	14.8795
Igf2r-DMR	137	1883	5764	7647	24.624	1655	6008	7663	21.5973
Igf2r-DMR	147	1081	6570	7651	14.1289	1121	6545	7666	14.623
Igf2r-DMR	163	1200	6453	7653	15.6801	1016	6657	7673	13.2412
Igf2r-DMR	167	1460	6185	7645	19.0974	1384	6271	7655	18.0797
Igf2r-DMR	169	1163	6502	7665	15.1729	1237	6439	7676	16.1152
Igf2r-DMR	171	831	6824	7655	10.8556	901	6767	7668	11.7501
Igf2r-DMR	173	1272	6383	7655	16.6166	1084	6576	7660	14.1514
Igf2r-DMR	190	2014	5644	7658	26.2993	1800	5858	7658	23.5048
Igf2r-DMR	195	2045	5601	7646	26.746	1627	6045	7672	21.207
Igf2r-DMR	201	1686	5967	7653	22.0306	1698	5963	7661	22.1642
Igf2r-DMR	205	2370	5282	7652	30.9723	2285	5365	7650	29.8693
Igf2r-DMR	220	1746	5909	7655	22.8086	1651	6018	7669	21.5282
Igf2r-DMR	248	2015	5633	7648	26.3468	1614	6025	7639	21.1284
Igf2r-DMR	250	1339	6360	7699	17.3919	1186	6493	7679	15.4447
Igf2r-DMR	252	1563	6117	7680	20.3516	1085	6599	7684	14.1202
Igf2r-DMR	255	1466	6236	7702	19.034	1155	6535	7690	15.0195
Igf2r-DMR	265	1801	5841	7642	23.5671	1604	6027	7631	21.0195
Igf2r-DMR	292	1976	5749	7725	25.5793	1442	6262	7704	18.7175
Igf2r-DMR	310	2900	4848	7748	37.429	2619	5074	7693	34.0439
Igf2r-DMR	316	2885	4868	7753	37.2114	2226	5475	7701	28.9053
Igf2r-DMR	324	2731	5023	7754	35.2205	2156	5553	7709	27.9673
Igf2r-DMR	350	3386	4386	7772	43.5666	2340	5380	7720	30.3109
Igf2r-DMR	361	4244	3524	7768	54.6344	2077	5667	7744	26.8208
Igf2r-DMR	368	3777	3993	7770	48.61	2054	5696	7750	26.5032		chi-square test of independence
		62647	235943	298590	20.9809	53499	246193	299692	17.8513		P value:	1.19537e-205
Cdkn1c	33	52	122	174	29.8851	17	100	117	14.5299
Cdkn1c	35	45	129	174	25.8621	22	94	116	18.9655
Cdkn1c	42	53	121	174	30.4598	29	86	115	25.2174
Cdkn1c	49	75	98	173	43.3526	44	69	113	38.9381
Cdkn1c	63	54	118	172	31.3953	16	90	106	15.0943
Cdkn1c	66	39	132	171	22.807	8	96	104	7.69231
Cdkn1c	69	76	94	170	44.7059	20	83	103	19.4175
Cdkn1c	75	42	125	167	25.1497	9	92	101	8.91089
Cdkn1c	78	81	82	163	49.6933	34	64	98	34.6939
Cdkn1c	105	61	72	133	45.8647	24	48	72	33.3333
Cdkn1c	113	63	58	121	52.0661	24	33	57	42.1053
Cdkn1c	115	47	75	122	38.5246	22	34	56	39.2857
Cdkn1c	117	57	61	118	48.3051	8	45	53	15.0943
Cdkn1c	119	48	68	116	41.3793	8	46	54	14.8148
Cdkn1c	122	55	58	113	48.6726	11	44	55	20
Cdkn1c	124	56	56	112	50	16	36	52	30.7692
Cdkn1c	130	40	67	107	37.3832	11	38	49	22.449
Cdkn1c	132	56	51	107	52.3364	19	29	48	39.5833
Cdkn1c	140	40	60	100	40	8	35	43	18.6047
Cdkn1c	160	14	67	81	17.284	2	20	22	9.09091
Cdkn1c	162	14	65	79	17.7215	3	18	21	14.2857
Cdkn1c	169	1	66	67	1.49254	0	15	15	0
Cdkn1c	186	9	66	75	12	2	17	19	10.5263
Cdkn1c	199	4	74	78	5.12821	0	21	21	0
Cdkn1c	202	25	56	81	30.8642	0	21	21	0
Cdkn1c	204	13	67	80	16.25	0	21	21	0
Cdkn1c	212	28	55	83	33.7349	4	19	23	17.3913
Cdkn1c	218	26	61	87	29.8851	5	19	24	20.8333
Cdkn1c	222	40	47	87	45.977	6	19	25	24
Cdkn1c	239	37	60	97	38.1443	0	24	24	0
Cdkn1c	246	30	65	95	31.5789	7	16	23	30.4348
Cdkn1c	258	29	69	98	29.5918	2	23	25	8
Cdkn1c	260	31	69	100	31	3	22	25	12
Cdkn1c	267	39	65	104	37.5	5	20	25	20
Cdkn1c	271	43	60	103	41.7476	4	21	25	16
Cdkn1c	273	78	26	104	75	11	14	25	44
Cdkn1c	276	1	2	3	33.3333	0	1	1	0
Cdkn1c	281	60	49	109	55.0459	10	18	28	35.7143
Cdkn1c	291	51	62	113	45.1327	4	28	32	12.5
Cdkn1c	295	63	51	114	55.2632	13	20	33	39.3939
Cdkn1c	299	75	40	115	65.2174	9	25	34	26.4706
Cdkn1c	306	52	64	116	44.8276	7	29	36	19.4444
Cdkn1c	311	44	74	118	37.2881	7	30	37	18.9189
Cdkn1c	315	70	49	119	58.8235	13	25	38	34.2105
Cdkn1c	321	65	54	119	54.6218	15	24	39	38.4615
Cdkn1c	333	29	89	118	24.5763	5	36	41	12.1951
Cdkn1c	335	45	76	121	37.1901	2	39	41	4.87805
Cdkn1c	348	42	81	123	34.1463	7	36	43	16.2791
Cdkn1c	353	26	97	123	21.1382	8	35	43	18.6047
Cdkn1c	355	26	97	123	21.1382	9	34	43	20.9302		chi-square test of independence
		2150	3570	5720	37.5874	513	1872	2385	21.5094		P value:	8.40547e-45
maternally methylated secondary DMRs
		WT				P/P
locus	site within amplicon	#C	#T	#C+T	%C	#C	#T	#C+T	%C
Peg12-DMR	29	1512	20223	21735	6.95652	251	10241	10492	2.3923
Peg12-DMR	64	2540	19251	21791	11.6562	391	10090	10481	3.73056
Peg12-DMR	73	1677	20139	21816	7.68702	260	10195	10455	2.48685
Peg12-DMR	87	8722	13058	21780	40.0459	1849	8555	10404	17.772
Peg12-DMR	97	10356	11396	21752	47.6094	2482	7894	10376	23.9206
Peg12-DMR	107	6882	14889	21771	31.6109	1655	8630	10285	16.0914
Peg12-DMR	119	8809	12902	21711	40.5739	1820	8419	10239	17.7752
Peg12-DMR	136	9960	11743	21703	45.8923	2178	8021	10199	21.355
Peg12-DMR	143	6395	15330	21725	29.4361	1019	9181	10200	9.9902
Peg12-DMR	151	5769	15929	21698	26.5877	1139	9040	10179	11.1897
Peg12-DMR	180	1624	20048	21672	7.49354	260	9906	10166	2.55754
Peg12-DMR	182	2387	19282	21669	11.0157	357	9805	10162	3.51309
Peg12-DMR	195	2722	18914	21636	12.5809	482	9663	10145	4.75111
Peg12-DMR	200	2491	19156	21647	11.5074	367	9781	10148	3.61648
Peg12-DMR	221	5652	15831	21483	26.3092	846	9274	10120	8.35968		chi-square test of independence
		77498	248091	325589	23.8024	15356	138695	154051	9.96813		P value:	0
Ndn-DMR	29	1579	4812	6391	24.7066	233	5465	5698	4.08915
Ndn-DMR	69	1292	5103	6395	20.2033	224	5449	5673	3.94853
Ndn-DMR	75	2840	3561	6401	44.3681	1017	4650	5667	17.946
Ndn-DMR	83	2077	4318	6395	32.4785	575	5079	5654	10.1698
Ndn-DMR	94	1707	4675	6382	26.7471	237	5393	5630	4.20959
Ndn-DMR	98	2292	4063	6355	36.0661	342	5269	5611	6.09517
Ndn-DMR	102	1445	4885	6330	22.8278	81	5532	5613	1.44308
Ndn-DMR	110	2017	4319	6336	31.834	269	5312	5581	4.81992
Ndn-DMR	117	1162	5139	6301	18.4415	177	5338	5515	3.20943
Ndn-DMR	134	1536	4717	6253	24.5642	173	5289	5462	3.16734
Ndn-DMR	158	2127	4098	6225	34.1687	222	5220	5442	4.07938
Ndn-DMR	170	1726	4474	6200	27.8387	186	5200	5386	3.4534
Ndn-DMR	189	2138	4048	6186	34.5619	339	5043	5382	6.29877
Ndn-DMR	194	1947	4220	6167	31.5713	458	4910	5368	8.53204
Ndn-DMR	210	2238	4827	7065	31.6773	402	5735	6137	6.55043
Ndn-DMR	216	2039	5078	7117	28.6497	613	5514	6127	10.0049
Ndn-DMR	227	3284	3786	7070	46.4498	806	5310	6116	13.1785
Ndn-DMR	249	1620	5498	7118	22.7592	192	5939	6131	3.13163
Ndn-DMR	267	3770	3344	7114	52.9941	1026	5105	6131	16.7346
Ndn-DMR	276	3468	3632	7100	48.8451	1154	4977	6131	18.8224
Ndn-DMR	297	2202	4897	7099	31.0185	763	5374	6137	12.4328
Ndn-DMR	303	3819	3279	7098	53.8039	1466	4670	6136	23.8918
Ndn-DMR	308	3449	3648	7097	48.598	1131	4998	6129	18.4533
Ndn-DMR	327	2489	4589	7078	35.1653	717	5406	6123	11.7099
Ndn-DMR	339	2482	4599	7081	35.0515	737	5389	6126	12.0307
Ndn-DMR	348	2385	4689	7074	33.715	548	5578	6126	8.94548
Ndn-DMR	359	2615	4448	7063	37.0239	482	5640	6122	7.87324
Ndn-DMR	363	2455	4608	7063	34.7586	786	5333	6119	12.8452
Ndn-DMR	369	3814	3244	7058	54.038	1202	4912	6114	19.6598		chi-square test of independence
		68014	126598	194612	34.9485	16558	153029	169587	9.76372		P value:	0
Magel2	39	800	2068	2868	27.894	144	1360	1504	9.57447
Magel2	43	473	2408	2881	16.4179	91	1426	1517	5.99868
Magel2	55	715	2233	2948	24.2537	144	1402	1546	9.31436
Magel2	65	499	2494	2993	16.6722	75	1490	1565	4.79233
Magel2	67	735	2276	3011	24.4105	153	1417	1570	9.74522
Magel2	74	813	2210	3023	26.8938	146	1439	1585	9.21136
Magel2	87	1307	1731	3038	43.0217	293	1297	1590	18.4277
Magel2	134	542	2529	3071	17.649	133	1468	1601	8.30731
Magel2	137	1450	1624	3074	47.1698	437	1164	1601	27.2954
Magel2	164	735	2345	3080	23.8636	252	1370	1622	15.5364
Magel2	173	1335	1731	3066	43.5421	412	1200	1612	25.5583
Magel2	179	1291	1773	3064	42.1345	332	1290	1622	20.4686
Magel2	210	415	2666	3081	13.4697	170	1465	1635	10.3976
Magel2	222	949	2131	3080	30.8117	232	1402	1634	14.1983
Magel2	246	940	2108	3048	30.8399	224	1415	1639	13.6669
Magel2	275	865	2222	3087	28.0207	281	1379	1660	16.9277
Magel2	282	1480	1589	3069	48.2242	477	1192	1669	28.58
Magel2	293	1324	1761	3085	42.9173	341	1325	1666	20.4682
Magel2	300	1556	1519	3075	50.6016	553	1115	1668	33.1535
Magel2	314	1433	1641	3074	46.6168	521	1149	1670	31.1976
Magel2	405	1169	1898	3067	38.1154	377	1336	1713	22.0082		chi-square test of independence
		20826	42957	63783	32.6513	5788	28101	33889	17.0793		P value:	0
Mkrn3	46	3840	3649	7489	51.2752	1243	5744	6987	17.7902
Mkrn3	61	3431	4062	7493	45.7894	1024	5954	6978	14.6747
Mkrn3	74	1605	5891	7496	21.4114	337	6640	6977	4.83016
Mkrn3	110	3755	3735	7490	50.1335	1568	5398	6966	22.5093
Mkrn3	143	4126	3228	7354	56.1055	1888	5030	6918	27.2911
Mkrn3	146	2801	4641	7442	37.6377	774	6166	6940	11.1527
Mkrn3	159	2742	4708	7450	36.8054	757	6199	6956	10.8827
Mkrn3	170	840	6651	7491	11.2135	306	6667	6973	4.38836
Mkrn3	180	1632	5784	7416	22.0065	496	6461	6957	7.12951
Mkrn3	229	1454	5951	7405	19.6354	314	6635	6949	4.51864
Mkrn3	248	1786	5558	7344	24.3192	395	6526	6921	5.70727
Mkrn3	253	2651	4867	7518	35.262	857	6139	6996	12.2499
Mkrn3	263	3019	4505	7524	40.1249	1105	5894	6999	15.788
Mkrn3	270	2465	5059	7524	32.7618	682	6312	6994	9.75122
Mkrn3	279	4870	2654	7524	64.7262	2441	4560	7001	34.8664
Mkrn3	286	2227	5311	7538	29.5436	611	6394	7005	8.72234
Mkrn3	301	1226	6319	7545	16.2492	289	6718	7007	4.12445
Mkrn3	304	4159	3383	7542	55.1445	1745	5254	6999	24.9321
Mkrn3	306	1788	5754	7542	23.7072	584	6419	7003	8.33928
Mkrn3	308	1765	5779	7544	23.3961	330	6673	7003	4.71227
Mkrn3	311	3658	3883	7541	48.5082	1310	5695	7005	18.7009
Mkrn3	316	2817	4725	7542	37.3508	610	6393	7003	8.71055
Mkrn3	340	913	6627	7540	12.1088	185	6814	6999	2.64323
Mkrn3	352	1470	6069	7539	19.4986	401	6604	7005	5.72448
Mkrn3	373	2549	4968	7517	33.9098	550	6447	6997	7.86051
Mkrn3	385	2941	4564	7505	39.1872	691	6294	6985	9.89263		chi-square test of independence
		66530	128325	194855	34.1433	21493	160030	181523	11.8404		P value:	0

## Sheet: 12.5 dpc
Percent cytosine at each CpG site within each locus analyzed in wild-type and Dnmt1 P/P mutant embryos; aggregate data for locus summed at the bottom of each table.
Chi-square tests of independence for each locus were performed using the total number of cytosines and the total number of thymines in wild-type and Dnmt1 P/P mutant embryos.
paternally methylated primary DMRs
		WT				P/P
locus	site within amplicon	#C	#T	#C+T	%C	#C	#T	#C+T	%C
H19 ICR	28	15	4	19	78.9474	8	9	17	47.0588
H19 ICR	57	15	4	19	78.9474	10	7	17	58.8235
H19 ICR	59	15	4	19	78.9474	12	5	17	70.5882
H19 ICR	69	17	2	19	89.4737	11	6	17	64.7059
H19 ICR	71	15	4	19	78.9474	10	7	17	58.8235
H19 ICR	88	14	5	19	73.6842	7	10	17	41.1765
H19 ICR	94	16	3	19	84.2105	10	7	17	58.8235
H19 ICR	235	11	5	16	68.75	10	9	19	52.6316
H19 ICR	243	17	2	19	89.4737	14	7	21	66.6667
H19 ICR	265	16	3	19	84.2105	14	13	27	51.8519
H19 ICR	313	17	10	27	62.963	18	12	30	60
H19 ICR	317	20	10	30	66.6667	18	12	30	60
H19 ICR	320	20	10	30	66.6667	18	12	30	60
H19 ICR	334	22	9	31	70.9677	17	13	30	56.6667
H19 ICR	341	21	10	31	67.7419	24	6	30	80
H19 ICR	354	19	12	31	61.2903	20	10	30	66.6667		chi-square test of independence
		270	97	367	73.5695	221	145	366	60.3825		P value:	0.000147071
IG-DMR	70	3680	2578	6258	58.8047	4539	2960	7499	60.5281
IG-DMR	74	3788	2482	6270	60.4147	4802	2710	7512	63.9244
IG-DMR	87	3798	2476	6274	60.5355	4746	2761	7507	63.221
IG-DMR	92	3722	2550	6272	59.3431	4610	2899	7509	61.393
IG-DMR	116	3848	2434	6282	61.2544	4558	2954	7512	60.6763
IG-DMR	123	3782	2489	6271	60.3094	4249	3264	7513	56.5553
IG-DMR	146	3667	2579	6246	58.7096	3288	4210	7498	43.8517
IG-DMR	162	3840	2392	6232	61.6175	4847	2648	7495	64.6698
IG-DMR	164	3765	2472	6237	60.3656	4505	2994	7499	60.0747
IG-DMR	172	3840	2391	6231	61.6273	4651	2821	7472	62.2457
IG-DMR	182	3808	2392	6200	61.4194	4595	2875	7470	61.5127
IG-DMR	192	3803	2388	6191	61.4279	4510	2939	7449	60.545
IG-DMR	195	3806	2387	6193	61.4565	4541	2910	7451	60.9448
IG-DMR	208	3864	2309	6173	62.5952	4857	2585	7442	65.2647
IG-DMR	213	3749	2330	6079	61.6713	4757	2498	7255	65.5686
IG-DMR	215	3795	2370	6165	61.5572	4624	2811	7435	62.1923
IG-DMR	220	3763	2325	6088	61.8101	4812	2500	7312	65.8096
IG-DMR	229	3739	2298	6037	61.9347	4783	2465	7248	65.9906
IG-DMR	231	3842	2319	6161	62.36	4959	2472	7431	66.734
IG-DMR	236	3815	2311	6126	62.2755	4908	2482	7390	66.4141
IG-DMR	238	3818	2343	6161	61.9705	4870	2563	7433	65.5186
IG-DMR	243	3735	2337	6072	61.5119	4650	2651	7301	63.6899
IG-DMR	246	3745	2332	6077	61.6258	4614	2724	7338	62.8782
IG-DMR	259	3790	2333	6123	61.8978	4875	2540	7415	65.7451
IG-DMR	261	3784	2336	6120	61.8301	4746	2655	7401	64.1265
IG-DMR	266	3776	2353	6129	61.6087	4546	2849	7395	61.474
IG-DMR	269	3794	2324	6118	62.0137	4804	2577	7381	65.086
IG-DMR	279	3718	2394	6112	60.8312	4606	2778	7384	62.3781
IG-DMR	288	3747	2345	6092	61.5069	4333	3038	7371	58.7844		chi-square test of independence
		109621	69369	178990	61.2442	134185	81133	215318	62.3195		P value:	4.5255e-12
Rasgrf1	59	31083	9620	40703	76.3654	17280	5612	22892	75.4849
Rasgrf1	73	31596	9231	40827	77.39	17929	5012	22941	78.1527
Rasgrf1	75	31724	9110	40834	77.6902	17870	5076	22946	77.8785
Rasgrf1	80	31784	9052	40836	77.8333	18069	4882	22951	78.7286
Rasgrf1	82	31596	9238	40834	77.3767	17323	5627	22950	75.4815
Rasgrf1	93	31879	8959	40838	78.0621	17893	5054	22947	77.9753
Rasgrf1	99	31687	9142	40829	77.6091	17080	5865	22945	74.4389
Rasgrf1	104	31799	9035	40834	77.8738	18055	4892	22947	78.6813
Rasgrf1	106	31808	9035	40843	77.8787	17360	5600	22960	75.6098
Rasgrf1	110	31821	9027	40848	77.901	17587	5366	22953	76.6218
Rasgrf1	112	31940	8890	40830	78.2268	17587	5357	22944	76.6518
Rasgrf1	134	29036	11672	40708	71.3275	14244	8605	22849	62.3397
Rasgrf1	143	31193	9472	40665	76.7072	16256	6583	22839	71.1765
Rasgrf1	163	31135	9139	40274	77.3079	16323	6116	22439	72.7439
Rasgrf1	169	31259	7835	39094	79.9586	15999	5390	21389	74.8001
Rasgrf1	186	30833	8181	39014	79.0306	16502	4818	21320	77.4015
Rasgrf1	201	30958	7917	38875	79.6347	16883	4356	21239	79.4906
Rasgrf1	207	30875	7924	38799	79.5768	17218	4037	21255	81.0068
Rasgrf1	212	30911	8011	38922	79.4178	17002	4300	21302	79.8141
Rasgrf1	226	29561	8374	37935	77.9254	14195	6711	20906	67.8992		chi-square test of independence
		624478	178864	803342	77.735	338655	109259	447914	75.6071		P value:	8.84751e-162
maternally methylated primary DMRs
		WT				P/P
locus	site within amplicon	#C	#T	#C+T	%C	#C	#T	#C+T	%C
Snrpn	50	197	175	372	52.957	84	143	227	37.0044
Snrpn	62	221	170	391	56.5217	82	156	238	34.4538
Snrpn	117	220	176	396	55.5556	93	153	246	37.8049
Snrpn	146	222	177	399	55.6391	82	165	247	33.1984
Snrpn	159	231	168	399	57.8947	97	148	245	39.5918
Snrpn	183	231	167	398	58.0402	100	145	245	40.8163
Snrpn	189	237	160	397	59.6977	113	132	245	46.1224
Snrpn	199	237	162	399	59.3985	107	137	244	43.8525
Snrpn	201	238	161	399	59.6491	94	152	246	38.2114
Snrpn	203	231	166	397	58.1864	98	148	246	39.8374
Snrpn	222	239	158	397	60.2015	112	132	244	45.9016
Snrpn	234	236	162	398	59.2965	104	141	245	42.449
Snrpn	253	234	144	378	61.9048	120	110	230	52.1739
Snrpn	266	236	152	388	60.8247	94	152	246	38.2114
Snrpn	293	225	166	391	57.5448	97	150	247	39.2713
Snrpn	303	213	179	392	54.3367	85	162	247	34.413		chi-square test of independence
		3648	2643	6291	57.9876	1562	2326	3888	40.1749		P value:	2.49585e-68
Airn	27	1077	1132	2209	48.7551	501	609	1110	45.1351
Airn	46	1104	1108	2212	49.9096	547	565	1112	49.1906
Airn	48	1103	1109	2212	49.8644	534	576	1110	48.1081
Airn	56	1122	1090	2212	50.7233	553	558	1111	49.775
Airn	59	1104	1103	2207	50.0227	553	558	1111	49.775
Airn	71	1105	1105	2210	50	535	576	1111	48.1548
Airn	79	1117	1092	2209	50.5659	545	567	1112	49.0108
Airn	90	1110	1102	2212	50.1808	543	570	1113	48.7871
Airn	99	1121	1087	2208	50.7699	524	587	1111	47.1647
Airn	124	1131	1071	2202	51.3624	530	582	1112	47.6619
Airn	160	1145	1057	2202	51.9982	536	582	1118	47.9428
Airn	178	1142	1052	2194	52.051	541	574	1115	48.5202
Airn	202	1146	1048	2194	52.2334	520	593	1113	46.7206
Airn	211	1155	1036	2191	52.7157	555	555	1110	50
Airn	213	1157	1030	2187	52.9035	552	556	1108	49.8195
Airn	221	1147	1039	2186	52.4703	548	553	1101	49.7729
Airn	230	1141	1041	2182	52.2915	546	558	1104	49.4565
Airn	236	1160	1018	2178	53.2599	538	559	1097	49.0428
Airn	238	1156	1011	2167	53.3456	530	568	1098	48.2696
Airn	253	1157	1020	2177	53.1465	531	568	1099	48.3167
Airn	268	1156	1034	2190	52.7854	539	563	1102	48.9111
Airn	274	1151	1028	2179	52.8224	535	558	1093	48.9478
Airn	307	1151	1035	2186	52.6532	546	553	1099	49.6815
Airn	309	1145	1039	2184	52.4267	521	576	1097	47.4932
Airn	327	1163	926	2089	55.6726	513	533	1046	49.044
Airn	332	1153	988	2141	53.8533	540	519	1059	50.9915
Airn	342	1164	1010	2174	53.5419	548	528	1076	50.9294
Airn	382	1068	1106	2174	49.126	494	589	1083	45.614
Airn	407	1066	1101	2167	49.1924	508	568	1076	47.2119		chi-square test of independence
		32817	30618	63435	51.7333	15506	16401	31907	48.5975		P value:	6.32365e-20
Kcnq1ot1	35	451	134	585	77.094	437	192	629	69.4754
Kcnq1ot1	48	458	132	590	77.6271	456	175	631	72.2662
Kcnq1ot1	83	479	123	602	79.5681	497	153	650	76.4615
Kcnq1ot1	85	493	111	604	81.6225	493	153	646	76.3158
Kcnq1ot1	108	477	167	644	74.0683	444	279	723	61.4108
Kcnq1ot1	118	488	175	663	73.6048	548	186	734	74.6594
Kcnq1ot1	126	476	167	643	74.028	552	166	718	76.8802
Kcnq1ot1	128	496	171	667	74.3628	541	202	743	72.8129
Kcnq1ot1	134	492	169	661	74.4327	553	185	738	74.9322
Kcnq1ot1	136	493	175	668	73.8024	566	179	745	75.9732
Kcnq1ot1	160	351	163	514	68.2879	435	185	620	70.1613
Kcnq1ot1	162	508	160	668	76.0479	563	179	742	75.876
Kcnq1ot1	175	395	171	566	69.788	395	258	653	60.49
Kcnq1ot1	196	467	170	637	73.3124	488	224	712	68.5393
Kcnq1ot1	201	494	166	660	74.8485	555	187	742	74.7978
Kcnq1ot1	203	511	165	676	75.5917	579	173	752	76.9947
Kcnq1ot1	209	477	163	640	74.5312	534	196	730	73.1507
Kcnq1ot1	211	509	170	679	74.9632	548	210	758	72.2955
Kcnq1ot1	228	394	182	576	68.4028	412	230	642	64.1745
Kcnq1ot1	236	463	190	653	70.9035	527	192	719	73.2962
Kcnq1ot1	247	460	180	640	71.875	519	199	718	72.2841
Kcnq1ot1	253	512	184	696	73.5632	535	231	766	69.8433
Kcnq1ot1	266	513	187	700	73.2857	568	201	769	73.8622
Kcnq1ot1	271	514	188	702	73.2194	572	198	770	74.2857
Kcnq1ot1	278	518	187	705	73.4752	552	218	770	71.6883
Kcnq1ot1	285	515	194	709	72.6375	578	191	769	75.1625
Kcnq1ot1	289	517	193	710	72.8169	602	171	773	77.8784
Kcnq1ot1	296	526	186	712	73.8764	551	217	768	71.7448
Kcnq1ot1	303	522	187	709	73.6248	520	238	758	68.6016
Kcnq1ot1	307	525	190	715	73.4266	530	233	763	69.4626
Kcnq1ot1	321	527	193	720	73.1944	541	227	768	70.4427
Kcnq1ot1	330	525	193	718	73.1198	549	220	769	71.3914
Kcnq1ot1	336	530	192	722	73.4072	556	213	769	72.3017
Kcnq1ot1	398	523	196	719	72.7399	491	277	768	63.9323
Kcnq1ot1	404	533	186	719	74.1307	544	225	769	70.7412
Kcnq1ot1	408	522	197	719	72.6008	524	245	769	68.1404		chi-square test of independence
		17654	6257	23911	73.8321	18855	7408	26263	71.793		P value:	2.98423e-07
paternally methylated secondary DMRs
		WT				P/P
locus	site within amplicon	#C	#T	#C+T	%C	#C	#T	#C+T	%C
H19-pp	65	901	227	1128	79.8759	1320	1195	2515	52.4851
H19-pp	175	934	114	1048	89.1221	1535	810	2345	65.4584
H19-pp	179	830	180	1010	82.1782	1278	1034	2312	55.2768
H19-pp	183	649	369	1018	63.7525	862	1468	2330	36.9957
H19-pp	272	876	246	1122	78.0749	1526	987	2513	60.7242
H19-pp	324	780	341	1121	69.5807	1450	1068	2518	57.5854
H19-pp	344	704	416	1120	62.8571	960	1547	2507	38.2928
H19-pp	349	798	323	1121	71.1864	1322	1186	2508	52.7113
H19-pp	369	771	350	1121	68.7779	1152	1350	2502	46.0432
H19-pp	414	856	260	1116	76.7025	1317	1172	2489	52.9128		chi-square test of independence
		8099	2826	10925	74.1327	12722	11817	24539	51.844		P value:	0
Gtl2-DMR	45	321	181	502	63.9442	59	55	114	51.7544
Gtl2-DMR	68	361	142	503	71.7694	62	50	112	55.3571
Gtl2-DMR	71	351	151	502	69.9203	62	51	113	54.8673
Gtl2-DMR	84	340	164	504	67.4603	50	63	113	44.2478
Gtl2-DMR	130	340	161	501	67.8643	32	80	112	28.5714
Gtl2-DMR	160	332	144	476	69.7479	52	59	111	46.8468
Gtl2-DMR	163	360	139	499	72.1443	62	48	110	56.3636
Gtl2-DMR	168	336	161	497	67.6056	52	58	110	47.2727
Gtl2-DMR	174	360	134	494	72.8745	69	42	111	62.1622
Gtl2-DMR	223	280	151	431	64.9652	44	57	101	43.5644
Gtl2-DMR	246	279	150	429	65.035	34	74	108	31.4815
Gtl2-DMR	288	372	134	506	73.5178	46	71	117	39.3162
Gtl2-DMR	298	360	146	506	71.1462	48	70	118	40.678
Gtl2-DMR	315	388	122	510	76.0784	71	47	118	60.1695
Gtl2-DMR	328	385	124	509	75.6385	55	63	118	46.6102
Gtl2-DMR	347	386	125	511	75.5382	64	53	117	54.7009
Gtl2-DMR	376	379	128	507	74.7535	65	51	116	56.0345
Gtl2-DMR	382	366	136	502	72.9084	69	46	115	60		chi-square test of independence
		6296	2593	8889	70.8291	996	1038	2034	48.9676		P value:	1.64453e-79
Dlk1-DMR	28	582	878	1460	39.863	103	1458	1561	6.59833
Dlk1-DMR	88	537	925	1462	36.7305	170	1394	1564	10.8696
Dlk1-DMR	109	585	885	1470	39.7959	141	1433	1574	8.95807
Dlk1-DMR	118	540	930	1470	36.7347	83	1491	1574	5.27319
Dlk1-DMR	129	466	1004	1470	31.7007	110	1456	1566	7.02427
Dlk1-DMR	148	639	823	1462	43.7073	218	1344	1562	13.9565
Dlk1-DMR	172	423	1037	1460	28.9726	110	1450	1560	7.05128
Dlk1-DMR	184	482	979	1461	32.9911	153	1405	1558	9.82028
Dlk1-DMR	186	607	852	1459	41.6038	179	1374	1553	11.5261
Dlk1-DMR	194	563	898	1461	38.5352	137	1427	1564	8.75959
Dlk1-DMR	196	563	901	1464	38.4563	165	1394	1559	10.5837
Dlk1-DMR	200	291	1157	1448	20.0967	86	1453	1539	5.58804
Dlk1-DMR	215	462	998	1460	31.6438	129	1425	1554	8.30116
Dlk1-DMR	235	397	1060	1457	27.2478	62	1496	1558	3.97946
Dlk1-DMR	271	232	1225	1457	15.9231	55	1497	1552	3.54381
Dlk1-DMR	281	265	1191	1456	18.2005	74	1473	1547	4.78345
Dlk1-DMR	292	617	842	1459	42.2892	255	1298	1553	16.4198
Dlk1-DMR	305	317	1140	1457	21.757	81	1464	1545	5.24272
Dlk1-DMR	309	505	953	1458	34.6365	140	1410	1550	9.03226
Dlk1-DMR	325	183	1278	1461	12.5257	35	1515	1550	2.25806
Dlk1-DMR	328	301	1161	1462	20.5882	82	1469	1551	5.28691
Dlk1-DMR	345	425	1035	1460	29.1096	186	1360	1546	12.031
Dlk1-DMR	351	272	1185	1457	18.6685	99	1448	1547	6.39948
Dlk1-DMR	364	173	1286	1459	11.8574	43	1503	1546	2.78137
Dlk1-DMR	370	159	1296	1455	10.9278	40	1504	1544	2.59067
Dlk1-DMR	379	216	1245	1461	14.7844	60	1481	1541	3.89358
Dlk1-DMR	385	178	1280	1458	12.2085	47	1495	1542	3.04799
Dlk1-DMR	391	221	1237	1458	15.1578	78	1463	1541	5.06165
Dlk1-DMR	421	399	1056	1455	27.4227	72	1467	1539	4.67836
Dlk1-DMR	427	316	1137	1453	21.7481	77	1460	1537	5.00976		chi-square test of independence
		11916	31874	43790	27.2117	3270	43307	46577	7.02063		P value:	0
Igf2r-DMR	32	168	1267	1435	11.7073	371	1884	2255	16.4523
Igf2r-DMR	35	200	1234	1434	13.947	407	1846	2253	18.0648
Igf2r-DMR	43	221	1208	1429	15.4654	399	1853	2252	17.7176
Igf2r-DMR	48	107	1328	1435	7.45645	203	2053	2256	8.99823
Igf2r-DMR	54	147	1283	1430	10.2797	211	2038	2249	9.38195
Igf2r-DMR	60	117	1317	1434	8.159	162	2091	2253	7.19041
Igf2r-DMR	65	180	1248	1428	12.605	242	2007	2249	10.7603
Igf2r-DMR	70	133	1303	1436	9.26184	267	1984	2251	11.8614
Igf2r-DMR	82	100	1330	1430	6.99301	123	2130	2253	5.45939
Igf2r-DMR	87	75	1359	1434	5.23013	129	2120	2249	5.73588
Igf2r-DMR	93	145	1288	1433	10.1186	336	1920	2256	14.8936
Igf2r-DMR	98	153	1279	1432	10.6844	321	1931	2252	14.254
Igf2r-DMR	111	176	1247	1423	12.3682	349	1902	2251	15.5042
Igf2r-DMR	116	185	1239	1424	12.9916	364	1880	2244	16.221
Igf2r-DMR	122	175	1261	1436	12.1866	326	1931	2257	14.444
Igf2r-DMR	137	284	1147	1431	19.8463	533	1711	2244	23.7522
Igf2r-DMR	147	184	1256	1440	12.7778	297	1956	2253	13.1824
Igf2r-DMR	163	194	1245	1439	13.4816	282	1964	2246	12.5557
Igf2r-DMR	167	262	1168	1430	18.3217	420	1821	2241	18.7416
Igf2r-DMR	169	211	1227	1438	14.6732	342	1910	2252	15.1865
Igf2r-DMR	171	151	1284	1435	10.5226	260	1994	2254	11.535
Igf2r-DMR	173	199	1235	1434	13.8773	345	1894	2239	15.4087
Igf2r-DMR	190	314	1121	1435	21.8815	519	1729	2248	23.0872
Igf2r-DMR	195	288	1150	1438	20.0278	495	1761	2256	21.9415
Igf2r-DMR	201	279	1162	1441	19.3616	479	1779	2258	21.2135
Igf2r-DMR	205	388	1053	1441	26.9257	604	1656	2260	26.7257
Igf2r-DMR	220	259	1176	1435	18.0488	379	1871	2250	16.8444
Igf2r-DMR	248	348	1078	1426	24.4039	487	1758	2245	21.6927
Igf2r-DMR	250	253	1187	1440	17.5694	326	1933	2259	14.4312
Igf2r-DMR	252	304	1130	1434	21.1994	441	1801	2242	19.6699
Igf2r-DMR	255	309	1135	1444	21.3989	449	1817	2266	19.8147
Igf2r-DMR	265	359	1048	1407	25.5153	537	1673	2210	24.2986
Igf2r-DMR	292	387	1060	1447	26.745	459	1803	2262	20.2918
Igf2r-DMR	310	517	927	1444	35.8033	662	1606	2268	29.1887
Igf2r-DMR	316	576	865	1441	39.9722	725	1544	2269	31.9524
Igf2r-DMR	324	545	897	1442	37.7947	656	1610	2266	28.9497
Igf2r-DMR	350	598	839	1437	41.6145	652	1610	2262	28.824
Igf2r-DMR	361	737	697	1434	51.3947	642	1618	2260	28.4071
Igf2r-DMR	368	613	819	1432	42.8073	577	1683	2260	25.531		chi-square test of independence
		10841	45097	55938	19.3804	15778	72072	87850	17.9602		P value:	1.38077e-11
Cdkn1c	33	2	11	13	15.3846	1	5	6	16.6667
Cdkn1c	35	5	8	13	38.4615	3	4	7	42.8571
Cdkn1c	42	5	8	13	38.4615	1	6	7	14.2857
Cdkn1c	49	7	6	13	53.8462	2	5	7	28.5714
Cdkn1c	63	4	9	13	30.7692	2	5	7	28.5714
Cdkn1c	66	2	10	12	16.6667	1	6	7	14.2857
Cdkn1c	69	6	6	12	50	3	4	7	42.8571
Cdkn1c	75	4	7	11	36.3636	1	6	7	14.2857
Cdkn1c	78	6	5	11	54.5455	3	4	7	42.8571
Cdkn1c	105	5	6	11	45.4545	1	5	6	16.6667
Cdkn1c	113	4	7	11	36.3636	3	3	6	50
Cdkn1c	115	7	4	11	63.6364	2	4	6	33.3333
Cdkn1c	117	6	5	11	54.5455	2	4	6	33.3333
Cdkn1c	119	3	8	11	27.2727	1	5	6	16.6667
Cdkn1c	122	3	5	8	37.5	2	4	6	33.3333
Cdkn1c	124	4	4	8	50	1	5	6	16.6667
Cdkn1c	130	1	6	7	14.2857	0	5	5	0
Cdkn1c	132	3	4	7	42.8571	0	5	5	0
Cdkn1c	140	0	7	7	0	0	4	4	0
Cdkn1c	160	0	0	0	#DIV/0!	0	2	2	0
Cdkn1c	162	0	0	0	#DIV/0!	0	2	2	0
Cdkn1c	169	0	0	0	#DIV/0!	0	0	0	#DIV/0!
Cdkn1c	186	0	0	0	#DIV/0!	0	0	0	#DIV/0!
Cdkn1c	199	0	3	3	0	0	0	0	#DIV/0!
Cdkn1c	202	1	2	3	33.3333	0	0	0	#DIV/0!
Cdkn1c	204	0	3	3	0	0	0	0	#DIV/0!
Cdkn1c	212	1	6	7	14.2857	0	0	0	#DIV/0!
Cdkn1c	218	1	7	8	12.5	0	0	0	#DIV/0!
Cdkn1c	222	2	7	9	22.2222	0	0	0	#DIV/0!
Cdkn1c	239	2	7	9	22.2222	0	0	0	#DIV/0!
Cdkn1c	246	3	7	10	30	0	0	0	#DIV/0!
Cdkn1c	258	3	8	11	27.2727	0	0	0	#DIV/0!
Cdkn1c	260	4	7	11	36.3636	0	0	0	#DIV/0!
Cdkn1c	267	3	8	11	27.2727	0	0	0	#DIV/0!
Cdkn1c	271	5	6	11	45.4545	0	0	0	#DIV/0!
Cdkn1c	273	5	6	11	45.4545	0	0	0	#DIV/0!
Cdkn1c	276	0	0	0	#DIV/0!	0	0	0	#DIV/0!
Cdkn1c	281	4	8	12	33.3333	0	0	0	#DIV/0!
Cdkn1c	291	4	8	12	33.3333	0	0	0	#DIV/0!
Cdkn1c	295	5	7	12	41.6667	0	0	0	#DIV/0!
Cdkn1c	299	4	8	12	33.3333	0	0	0	#DIV/0!
Cdkn1c	306	3	9	12	25	0	0	0	#DIV/0!
Cdkn1c	311	3	9	12	25	0	0	0	#DIV/0!
Cdkn1c	315	5	7	12	41.6667	0	0	0	#DIV/0!
Cdkn1c	321	5	7	12	41.6667	0	0	0	#DIV/0!
Cdkn1c	333	2	10	12	16.6667	0	0	0	#DIV/0!
Cdkn1c	335	4	8	12	33.3333	0	0	0	#DIV/0!
Cdkn1c	348	2	10	12	16.6667	0	1	1	0
Cdkn1c	353	2	10	12	16.6667	1	0	1	100
Cdkn1c	355	3	9	12	25	1	0	1	100		chi-square test of independence
		153	313	466	32.8326	31	94	125	24.8		P value:	0.0850267
maternally methylated secondary DMRs
		WT				P/P
locus	site within amplicon	#C	#T	#C+T	%C	#C	#T	#C+T	%C
Peg12-DMR	29	70	1692	1762	3.97276	22	1422	1444	1.52355
Peg12-DMR	64	283	1482	1765	16.034	59	1388	1447	4.0774
Peg12-DMR	73	200	1571	1771	11.2931	34	1412	1446	2.35131
Peg12-DMR	87	851	914	1765	48.2153	214	1233	1447	14.7892
Peg12-DMR	97	920	847	1767	52.0656	260	1185	1445	17.9931
Peg12-DMR	107	676	1094	1770	38.1921	188	1259	1447	12.9924
Peg12-DMR	119	822	943	1765	46.5722	230	1213	1443	15.939
Peg12-DMR	136	858	913	1771	48.4472	227	1219	1446	15.6985
Peg12-DMR	143	583	1184	1767	32.9938	139	1308	1447	9.60608
Peg12-DMR	151	546	1218	1764	30.9524	163	1285	1448	11.2569
Peg12-DMR	180	162	1595	1757	9.22026	41	1406	1447	2.83345
Peg12-DMR	182	273	1486	1759	15.5202	77	1369	1446	5.32503
Peg12-DMR	195	325	1429	1754	18.5291	109	1336	1445	7.54325
Peg12-DMR	200	268	1487	1755	15.2707	70	1375	1445	4.84429
Peg12-DMR	221	527	1204	1731	30.4448	92	1351	1443	6.37561		chi-square test of independence
		7364	19059	26423	27.8697	1925	19761	21686	8.87669		P value:	0
Ndn-DMR	29	224	949	1173	19.0963	100	745	845	11.8343
Ndn-DMR	69	259	915	1174	22.0613	115	730	845	13.6095
Ndn-DMR	75	509	668	1177	43.2455	256	594	850	30.1176
Ndn-DMR	83	256	921	1177	21.7502	75	775	850	8.82353
Ndn-DMR	94	273	906	1179	23.1552	104	747	851	12.2209
Ndn-DMR	98	297	876	1173	25.3197	107	740	847	12.6328
Ndn-DMR	102	157	1018	1175	13.3617	117	733	850	13.7647
Ndn-DMR	110	282	893	1175	24	122	730	852	14.3192
Ndn-DMR	117	223	953	1176	18.9626	98	754	852	11.5023
Ndn-DMR	134	251	923	1174	21.3799	125	725	850	14.7059
Ndn-DMR	158	260	904	1164	22.3368	96	746	842	11.4014
Ndn-DMR	170	253	906	1159	21.8292	72	765	837	8.60215
Ndn-DMR	189	238	911	1149	20.7137	113	720	833	13.5654
Ndn-DMR	194	258	888	1146	22.5131	137	693	830	16.506
Ndn-DMR	210	264	1194	1458	18.107	108	966	1074	10.0559
Ndn-DMR	216	312	1155	1467	21.2679	177	897	1074	16.4804
Ndn-DMR	227	504	958	1462	34.4733	205	872	1077	19.0344
Ndn-DMR	249	176	1297	1473	11.9484	109	971	1080	10.0926
Ndn-DMR	267	552	917	1469	37.5766	256	824	1080	23.7037
Ndn-DMR	276	446	1023	1469	30.3608	247	830	1077	22.9341
Ndn-DMR	297	273	1195	1468	18.5967	160	912	1072	14.9254
Ndn-DMR	303	566	902	1468	38.5559	319	754	1073	29.7297
Ndn-DMR	308	603	862	1465	41.1604	277	792	1069	25.9121
Ndn-DMR	327	419	1047	1466	28.5812	201	868	1069	18.8026
Ndn-DMR	339	379	1084	1463	25.9057	154	914	1068	14.4195
Ndn-DMR	348	296	1166	1462	20.2462	83	984	1067	7.77882
Ndn-DMR	359	354	1104	1458	24.2798	177	889	1066	16.6041
Ndn-DMR	363	346	1109	1455	23.7801	166	900	1066	15.5722
Ndn-DMR	369	550	902	1452	37.8788	250	813	1063	23.5183		chi-square test of independence
		9780	28546	38326	25.5179	4526	23383	27909	16.217		P value:	1.98715e-181
Magel2	39	539	1438	1977	27.2635	139	898	1037	13.4041
Magel2	43	383	1613	1996	19.1884	85	963	1048	8.11069
Magel2	55	498	1546	2044	24.364	139	925	1064	13.0639
Magel2	65	384	1680	2064	18.6047	106	969	1075	9.86047
Magel2	67	480	1592	2072	23.166	144	934	1078	13.3581
Magel2	74	508	1570	2078	24.4466	154	929	1083	14.2198
Magel2	87	769	1323	2092	36.7591	259	821	1080	23.9815
Magel2	134	399	1765	2164	18.4381	105	982	1087	9.65961
Magel2	137	894	1216	2110	42.3697	258	828	1086	23.7569
Magel2	164	382	1734	2116	18.0529	161	927	1088	14.7978
Magel2	173	848	1260	2108	40.2277	264	818	1082	24.3993
Magel2	179	662	1440	2102	31.4938	162	925	1087	14.9034
Magel2	210	358	1761	2119	16.8948	94	994	1088	8.63971
Magel2	222	599	1516	2115	28.3215	114	977	1091	10.4491
Magel2	246	563	1540	2103	26.7713	201	881	1082	18.5767
Magel2	275	619	1499	2118	29.2257	143	947	1090	13.1193
Magel2	282	1003	1114	2117	47.3784	295	795	1090	27.0642
Magel2	293	821	1294	2115	38.818	266	825	1091	24.3813
Magel2	300	942	1133	2075	45.3976	357	717	1074	33.2402
Magel2	314	877	1203	2080	42.1635	254	822	1076	23.6059
Magel2	405	665	1352	2017	32.9698	231	819	1050	22		chi-square test of independence
		13193	30589	43782	30.1334	3931	18696	22627	17.373		P value:	5.3878e-278
Mkrn3	46	411	427	838	49.0453	114	658	772	14.7668
Mkrn3	61	380	449	829	45.8384	142	629	771	18.4176
Mkrn3	74	207	620	827	25.0302	84	684	768	10.9375
Mkrn3	110	409	421	830	49.2771	141	629	770	18.3117
Mkrn3	143	425	384	809	52.534	257	500	757	33.9498
Mkrn3	146	281	537	818	34.3521	168	593	761	22.0762
Mkrn3	159	298	525	823	36.209	98	666	764	12.8272
Mkrn3	170	72	761	833	8.64346	38	733	771	4.92866
Mkrn3	180	197	621	818	24.0831	76	694	770	9.87013
Mkrn3	229	150	673	823	18.226	52	723	775	6.70968
Mkrn3	248	185	646	831	22.2623	56	719	775	7.22581
Mkrn3	253	336	510	846	39.7163	113	665	778	14.5244
Mkrn3	263	338	503	841	40.1902	123	656	779	15.7895
Mkrn3	270	252	592	844	29.8578	121	658	779	15.5327
Mkrn3	279	510	335	845	60.355	275	506	781	35.2113
Mkrn3	286	231	614	845	27.3373	113	668	781	14.4686
Mkrn3	301	156	690	846	18.4397	58	724	782	7.41688
Mkrn3	304	468	377	845	55.3846	203	577	780	26.0256
Mkrn3	306	240	606	846	28.3688	62	718	780	7.94872
Mkrn3	308	196	650	846	23.1678	74	705	779	9.49936
Mkrn3	311	432	414	846	51.0638	184	596	780	23.5897
Mkrn3	316	309	535	844	36.6114	126	651	777	16.2162
Mkrn3	340	106	735	841	12.604	53	723	776	6.8299
Mkrn3	352	180	661	841	21.4031	63	713	776	8.11856
Mkrn3	373	242	592	834	29.0168	67	707	774	8.65633
Mkrn3	385	323	504	827	39.0568	100	668	768	13.0208		chi-square test of independence
		7334	14382	21716	33.7723	2961	17163	20124	14.7138		P value:	0
methylated regions of non-imprinted loci
		WT				P/P
locus	site within amplicon	#C	#T	#C+T	%C	#C	#T	#C+T	%C
Qrsl1	29	2029	102	2131	95.2135	1338	571	1909	70.0891
Qrsl1	70	1979	163	2142	92.3903	1203	707	1910	62.9843
Qrsl1	91	1888	259	2147	87.9367	991	919	1910	51.8848
Qrsl1	106	1944	197	2141	90.7987	1019	892	1911	53.3229
Qrsl1	113	1888	253	2141	88.1831	983	924	1907	51.5469
Qrsl1	157	1943	158	2101	92.4798	1067	814	1881	56.7251
Qrsl1	160	1856	262	2118	87.6298	716	1174	1890	37.8836
Qrsl1	218	1850	194	2044	90.5088	758	1100	1858	40.7966
Qrsl1	241	1891	219	2110	89.6209	1033	838	1871	55.2111
Qrsl1	282	2058	66	2124	96.8927	1579	297	1876	84.1684
Qrsl1	290	2026	92	2118	95.6563	1430	442	1872	76.3889
Qrsl1	294	1965	155	2120	92.6887	1408	466	1874	75.1334
Qrsl1	300	2102	17	2119	99.1977	1665	205	1870	89.0374
Qrsl1	309	2007	115	2122	94.5806	1408	462	1870	75.2941
Qrsl1	315	2067	56	2123	97.3622	1567	302	1869	83.8416
Qrsl1	317	2035	86	2121	95.9453	1421	449	1870	75.9893
Qrsl1	332	2088	33	2121	98.4441	1644	214	1858	88.4822		chi-square test of independence
		33616	2427	36043	93.2664	21230	10776	32006	66.3313		P value:	0
Cmtm4	69	7160	1150	8310	86.1613	1275	1673	2948	43.2497
Cmtm4	92	7442	873	8315	89.5009	1458	1494	2952	49.3902
Cmtm4	110	6517	1805	8322	78.3105	711	2241	2952	24.0854
Cmtm4	162	7658	636	8294	92.3318	1541	1401	2942	52.3793
Cmtm4	164	7904	385	8289	95.3553	1728	1213	2941	58.7555
Cmtm4	185	7882	334	8216	95.9348	1952	970	2922	66.8036
Cmtm4	187	7841	410	8251	95.0309	1758	1177	2935	59.8978
Cmtm4	222	6214	1938	8152	76.2267	577	2351	2928	19.7063
Cmtm4	261	6802	1403	8205	82.9007	1039	1883	2922	35.5578		chi-square test of independence
		65420	8934	74354	87.9845	12039	14403	26442	45.5298		P value:	0
Hnf4a	43	1382	207	1589	86.9729	935	913	1848	50.5952
Hnf4a	63	1397	196	1593	87.6962	1035	815	1850	55.9459
Hnf4a	115	1254	338	1592	78.7688	924	929	1853	49.8651
Hnf4a	121	1224	365	1589	77.0296	697	1160	1857	37.5337
Hnf4a	197	1398	153	1551	90.1354	1522	308	1830	83.1694
Hnf4a	204	1378	177	1555	88.6174	1443	393	1836	78.5948
Hnf4a	212	1189	367	1556	76.4139	1174	661	1835	63.9782
Hnf4a	216	1242	305	1547	80.2844	1321	504	1825	72.3836
Hnf4a	251	1311	248	1559	84.0924	1165	677	1842	63.2465
Hnf4a	271	1417	138	1555	91.1254	954	878	1832	52.0742
Hnf4a	318	1441	112	1553	92.7882	1216	626	1842	66.0152
Hnf4a	321	1378	173	1551	88.8459	1113	729	1842	60.4235		chi-square test of independence
		16011	2779	18790	85.2102	13499	8593	22092	61.1036		P value:	0
Glut3	30	80	1200	1280	6.25	81	2946	3027	2.67592
Glut3	39	32	1248	1280	2.5	35	2994	3029	1.1555
Glut3	71	25	1258	1283	1.94856	36	3008	3044	1.18265
Glut3	76	62	1217	1279	4.84754	53	2986	3039	1.74399
Glut3	90	60	1229	1289	4.65477	58	2988	3046	1.90414
Glut3	125	87	1203	1290	6.74419	86	2977	3063	2.8077
Glut3	238	99	1174	1273	7.7769	75	2997	3072	2.44141
Glut3	273	169	1125	1294	13.0603	131	2943	3074	4.26155
Glut3	278	150	1162	1312	11.4329	90	3002	3092	2.91074
Glut3	280	159	1152	1311	12.1281	79	3012	3091	2.55581
Glut3	297	132	1183	1315	10.038	66	3034	3100	2.12903
Glut3	319	189	1128	1317	14.3508	167	2922	3089	5.40628
Glut3	349	452	865	1317	34.3204	349	2746	3095	11.2763
Glut3	355	469	849	1318	35.5842	470	2625	3095	15.1858
Glut3	358	386	932	1318	29.2868	176	2918	3094	5.68843		chi-square test of independence
		2551	16925	19476	13.0982	1952	44098	46050	4.23887		P value:	0
Zfp553	26	9425	244	9669	97.4765	6881	1376	8257	83.3354
Zfp553	41	9510	166	9676	98.2844	7460	803	8263	90.282
Zfp553	68	9472	203	9675	97.9018	7697	561	8258	93.2066
Zfp553	83	9479	205	9684	97.8831	7559	713	8272	91.3806
Zfp553	86	9477	206	9683	97.8726	7388	883	8271	89.3241
Zfp553	99	9504	185	9689	98.0906	7812	461	8273	94.4277
Zfp553	108	9497	194	9691	97.9981	7987	284	8271	96.5663
Zfp553	111	9481	212	9693	97.8129	7575	705	8280	91.4855
Zfp553	144	9393	292	9685	96.985	7272	994	8266	87.9748
Zfp553	157	9490	179	9669	98.1487	7630	637	8267	92.2947
Zfp553	163	9421	223	9644	97.6877	7471	780	8251	90.5466
Zfp553	206	9451	151	9602	98.4274	7378	837	8215	89.8113
Zfp553	232	9308	221	9529	97.6808	7446	716	8162	91.2276
Zfp553	261	9462	150	9612	98.4395	7904	313	8217	96.1908
Zfp553	263	9395	213	9608	97.7831	7488	727	8215	91.1503
Zfp553	290	9401	164	9565	98.2854	7457	724	8181	91.1502		chi-square test of independence
		151166	3208	154374	97.9219	120405	11514	131919	91.2719		P value:	0
Talpid3	67	2811	107	2918	96.3331	1574	505	2079	75.7095
Talpid3	75	2881	39	2920	98.6644	1919	158	2077	92.3929
Talpid3	142	2734	67	2801	97.608	1695	336	2031	83.4564
Talpid3	145	2810	77	2887	97.3329	1633	420	2053	79.5421
Talpid3	171	2852	56	2908	98.0743	1991	77	2068	96.2766
Talpid3	176	2822	55	2877	98.0883	1791	262	2053	87.2382
Talpid3	185	2853	41	2894	98.5833	2015	53	2068	97.4371
Talpid3	187	2877	50	2927	98.2918	2005	73	2078	96.487
Talpid3	192	2822	54	2876	98.1224	1894	165	2059	91.9864
Talpid3	201	2855	36	2891	98.7548	2011	48	2059	97.6688
Talpid3	103	2864	54	2918	98.1494	1982	92	2074	95.5641
Talpid3	208	2831	59	2890	97.9585	1848	202	2050	90.1463
Talpid3	217	2776	38	2814	98.6496	1861	143	2004	92.8643
Talpid3	219	2831	49	2880	98.2986	1967	91	2058	95.5782
Talpid3	224	2725	46	2771	98.3399	1738	244	1982	87.6892
Talpid3	236	2577	94	2671	96.4807	1626	306	1932	84.1615
Talpid3	304	2789	103	2892	96.4385	1573	477	2050	76.7317		chi-square test of independence
		47710	1025	48735	97.8968	31123	3652	34775	89.4982		P value:	0

## Sheet: 15.5 dpc
Percent cytosine at each CpG site within each locus analyzed in wild-type and Dnmt1 P/P mutant embryos; aggregate data for locus summed at the bottom of each table.
Chi-square tests of independence for each locus were performed using the total number of cytosines and the total number of thymines in wild-type and Dnmt1 P/P mutant embryos.
paternally methylated primary DMRs
		WT				P/P
locus	site within amplicon	#C	#T	#C+T	%C	#C	#T	#C+T	%C
H19 ICR	28	4	3	7	57.1429	1	3	4	25
H19 ICR	57	3	2	5	60	1	3	4	25
H19 ICR	59	3	2	5	60	1	3	4	25
H19 ICR	69	3	2	5	60	1	3	4	25
H19 ICR	71	3	2	5	60	1	3	4	25
H19 ICR	88	1	1	2	50	2	2	4	50
H19 ICR	94	1	1	2	50	2	2	4	50
H19 ICR	235	0	0	0	#DIV/0!	0	3	3	0
H19 ICR	243	1	0	1	100	2	1	3	66.6667
H19 ICR	265	2	0	2	100	1	2	3	33.3333
H19 ICR	313	3	3	6	50	1	2	3	33.3333
H19 ICR	317	3	3	6	50	0	3	3	0
H19 ICR	320	3	3	6	50	0	3	3	0
H19 ICR	334	4	3	7	57.1429	0	3	3	0
H19 ICR	341	5	3	8	62.5	0	3	3	0
H19 ICR	354	5	4	9	55.5556	0	3	3	0		chi-square test of independence
		44	32	76	57.8947	13	42	55	23.6364		P value:	9.48713e-05
IG-DMR	70	456	482	938	48.6141	371	529	900	41.2222
IG-DMR	74	502	437	939	53.4611	417	484	901	46.2819
IG-DMR	87	478	458	936	51.0684	403	497	900	44.7778
IG-DMR	92	463	472	935	49.5187	388	512	900	43.1111
IG-DMR	116	465	466	931	49.9463	351	543	894	39.2617
IG-DMR	123	455	473	928	49.0302	313	577	890	35.1685
IG-DMR	146	447	477	924	48.3766	197	684	881	22.361
IG-DMR	162	455	464	919	49.5103	364	513	877	41.5051
IG-DMR	164	466	454	920	50.6522	351	527	878	39.9772
IG-DMR	172	446	451	897	49.7213	346	519	865	40
IG-DMR	182	454	455	909	49.945	370	502	872	42.4312
IG-DMR	192	454	445	899	50.5006	376	494	870	43.2184
IG-DMR	195	463	439	902	51.3304	382	490	872	43.8073
IG-DMR	208	471	426	897	52.5084	398	467	865	46.0116
IG-DMR	213	377	427	804	46.8905	314	460	774	40.5685
IG-DMR	215	461	436	897	51.3935	394	475	869	45.3395
IG-DMR	220	390	442	832	46.875	343	474	817	41.9829
IG-DMR	229	371	430	801	46.3171	341	453	794	42.9471
IG-DMR	231	466	432	898	51.8931	406	460	866	46.8822
IG-DMR	236	452	426	878	51.4806	381	469	850	44.8235
IG-DMR	238	472	423	895	52.7374	401	470	871	46.039
IG-DMR	243	322	453	775	41.5484	265	485	750	35.3333
IG-DMR	246	368	464	832	44.2308	314	512	826	38.0145
IG-DMR	259	460	431	891	51.6274	392	469	861	45.5285
IG-DMR	261	468	424	892	52.4664	385	476	861	44.7154
IG-DMR	266	469	422	891	52.6375	363	491	854	42.5059
IG-DMR	269	463	427	890	52.0225	399	458	857	46.5578
IG-DMR	279	464	423	887	52.3112	367	487	854	42.9742
IG-DMR	288	462	419	881	52.4404	336	513	849	39.576		chi-square test of independence
		12940	12878	25818	50.1201	10428	14490	24918	41.8493		P value:	6.56628e-78
Rasgrf1	59	12447	4126	16573	75.1041	10248	3787	14035	73.0175
Rasgrf1	73	12752	3856	16608	76.7823	10710	3347	14057	76.1898
Rasgrf1	75	12742	3866	16608	76.7221	10549	3508	14057	75.0445
Rasgrf1	80	12737	3864	16601	76.7243	10663	3397	14060	75.8393
Rasgrf1	82	12811	3789	16600	77.1747	10264	3792	14056	73.0222
Rasgrf1	93	12814	3785	16599	77.1974	10686	3370	14056	76.0245
Rasgrf1	99	12719	3883	16602	76.6113	10257	3786	14043	73.0399
Rasgrf1	104	12909	3685	16594	77.7932	10840	3210	14050	77.153
Rasgrf1	106	12819	3780	16599	77.2275	10545	3498	14043	75.0908
Rasgrf1	110	12851	3738	16589	77.467	10776	3267	14043	76.7357
Rasgrf1	112	12900	3691	16591	77.753	10347	3673	14020	73.8017
Rasgrf1	134	12548	3976	16524	75.938	8819	5138	13957	63.1869
Rasgrf1	143	12664	3825	16489	76.8027	9688	4258	13946	69.4679
Rasgrf1	163	12606	3435	16041	78.5861	9537	4054	13591	70.1714
Rasgrf1	169	12526	2418	14944	83.8196	9377	3367	12744	73.5797
Rasgrf1	186	12320	2534	14854	82.9406	9463	3215	12678	74.6411
Rasgrf1	201	12449	2337	14786	84.1945	9889	2706	12595	78.5153
Rasgrf1	207	12412	2412	14824	83.7291	10135	2527	12662	80.0426
Rasgrf1	212	12356	2473	14829	83.3232	10010	2627	12637	79.2118
Rasgrf1	226	11202	2701	13903	80.5725	7710	4326	12036	64.0578		chi-square test of independence
		251584	68174	319758	78.6795	200513	70853	271366	73.8902		P value:	0
maternally methylated primary DMRs
		WT				P/P
locus	site within amplicon	#C	#T	#C+T	%C	#C	#T	#C+T	%C
Snrpn	50	349	314	663	52.6395	214	365	579	36.9603
Snrpn	62	357	310	667	53.5232	232	355	587	39.523
Snrpn	117	399	258	657	60.7306	308	290	598	51.505
Snrpn	146	390	258	648	60.1852	267	316	583	45.7976
Snrpn	159	393	249	642	61.215	297	283	580	51.2069
Snrpn	183	397	242	639	62.1283	293	275	568	51.5845
Snrpn	189	405	239	644	62.8882	330	245	575	57.3913
Snrpn	199	401	242	643	62.3639	307	263	570	53.8596
Snrpn	201	409	236	645	63.4109	285	291	576	49.4792
Snrpn	203	407	239	646	63.0031	294	281	575	51.1304
Snrpn	222	400	233	633	63.1912	321	247	568	56.5141
Snrpn	234	409	225	634	64.511	313	260	573	54.6248
Snrpn	253	415	190	605	68.595	345	197	542	63.6531
Snrpn	266	400	234	634	63.0915	265	309	574	46.1672
Snrpn	293	398	239	637	62.4804	238	335	573	41.5358
Snrpn	303	400	237	637	62.7943	258	314	572	45.1049		chi-square test of independence
		6329	3945	10274	61.6021	4567	4626	9193	49.6791		P value:	7.9846e-63
Airn	27	22	17	39	56.4103	23	24	47	48.9362
Airn	46	20	19	39	51.2821	25	22	47	53.1915
Airn	48	20	19	39	51.2821	26	21	47	55.3191
Airn	56	20	19	39	51.2821	27	20	47	57.4468
Airn	59	20	19	39	51.2821	26	21	47	55.3191
Airn	71	20	19	39	51.2821	26	18	44	59.0909
Airn	79	20	18	38	52.6316	25	19	44	56.8182
Airn	90	20	18	38	52.6316	25	18	43	58.1395
Airn	99	20	18	38	52.6316	27	15	42	64.2857
Airn	124	18	19	37	48.6486	26	16	42	61.9048
Airn	160	17	17	34	50	23	16	39	58.9744
Airn	178	17	18	35	48.5714	24	16	40	60
Airn	202	18	17	35	51.4286	25	14	39	64.1026
Airn	211	17	17	34	50	26	15	41	63.4146
Airn	213	19	16	35	54.2857	25	16	41	60.9756
Airn	221	16	18	34	47.0588	24	17	41	58.5366
Airn	230	19	16	35	54.2857	21	16	37	56.7568
Airn	236	18	16	34	52.9412	26	15	41	63.4146
Airn	238	19	16	35	54.2857	23	18	41	56.0976
Airn	253	19	15	34	55.8824	25	14	39	64.1026
Airn	268	19	16	35	54.2857	23	20	43	53.4884
Airn	274	18	15	33	54.5455	27	14	41	65.8537
Airn	307	20	16	36	55.5556	25	20	45	55.5556
Airn	309	19	17	36	52.7778	29	16	45	64.4444
Airn	327	21	14	35	60	31	15	46	67.3913
Airn	332	18	18	36	50	31	15	46	67.3913
Airn	342	19	19	38	50	30	16	46	65.2174
Airn	382	24	16	40	60	33	19	52	63.4615
Airn	407	26	14	40	65	32	20	52	61.5385		chi-square test of independence
		563	496	1059	53.1634	759	506	1265	60		P value:	0.000918415
Kcnq1ot1	35	648	304	952	68.0672	357	197	554	64.4404
Kcnq1ot1	48	649	304	953	68.1007	349	206	555	62.8829
Kcnq1ot1	83	673	285	958	70.2505	359	198	557	64.4524
Kcnq1ot1	85	667	289	956	69.7699	354	203	557	63.5548
Kcnq1ot1	108	666	289	955	69.7382	277	285	562	49.2883
Kcnq1ot1	118	672	282	954	70.4403	378	190	568	66.5493
Kcnq1ot1	126	671	280	951	70.5573	364	191	555	65.5856
Kcnq1ot1	128	684	268	952	71.8487	334	227	561	59.5365
Kcnq1ot1	134	687	270	957	71.7868	366	197	563	65.0089
Kcnq1ot1	136	695	259	954	72.8512	344	221	565	60.885
Kcnq1ot1	160	576	295	871	66.1309	318	194	512	62.1094
Kcnq1ot1	162	690	268	958	72.0251	370	192	562	65.8363
Kcnq1ot1	175	628	261	889	70.6412	271	247	518	52.3166
Kcnq1ot1	196	606	291	897	67.5585	308	219	527	58.444
Kcnq1ot1	201	675	266	941	71.7322	355	193	548	64.781
Kcnq1ot1	203	687	260	947	72.5449	390	160	550	70.9091
Kcnq1ot1	209	612	289	901	67.9245	322	194	516	62.4031
Kcnq1ot1	211	689	259	948	72.6793	360	194	554	64.9819
Kcnq1ot1	228	559	311	870	64.2529	267	250	517	51.6441
Kcnq1ot1	236	626	301	927	67.5297	339	206	545	62.2018
Kcnq1ot1	247	584	298	882	66.2132	294	235	529	55.5766
Kcnq1ot1	253	667	280	947	70.4329	354	198	552	64.1304
Kcnq1ot1	266	694	261	955	72.6702	379	184	563	67.3179
Kcnq1ot1	271	694	258	952	72.8992	378	183	561	67.3797
Kcnq1ot1	278	692	261	953	72.6128	336	225	561	59.893
Kcnq1ot1	285	695	258	953	72.9276	386	178	564	68.4397
Kcnq1ot1	289	684	271	955	71.623	396	167	563	70.3375
Kcnq1ot1	296	685	267	952	71.9538	380	179	559	67.9785
Kcnq1ot1	303	693	257	950	72.9474	352	211	563	62.5222
Kcnq1ot1	307	668	282	950	70.3158	353	209	562	62.8114
Kcnq1ot1	321	659	291	950	69.3684	343	220	563	60.9236
Kcnq1ot1	330	671	281	952	70.4832	388	176	564	68.7943
Kcnq1ot1	336	683	269	952	71.7437	377	190	567	66.4903
Kcnq1ot1	398	684	264	948	72.1519	330	239	569	57.9965
Kcnq1ot1	404	689	258	947	72.7561	378	190	568	66.5493
Kcnq1ot1	408	682	266	948	71.9409	359	209	568	63.2042		chi-square test of independence
		23884	9953	33837	70.5855	12565	7357	19922	63.071		P value:	1.64875e-72
paternally methylated secondary DMRs
		WT				P/P
locus	site within amplicon	#C	#T	#C+T	%C	#C	#T	#C+T	%C
H19-pp	65	38	11	49	77.551	27	25	52	51.9231
H19-pp	175	24	12	36	66.6667	17	20	37	45.9459
H19-pp	179	20	13	33	60.6061	14	25	39	35.8974
H19-pp	183	18	17	35	51.4286	6	35	41	14.6341
H19-pp	272	23	17	40	57.5	14	24	38	36.8421
H19-pp	324	15	26	41	36.5854	9	36	45	20
H19-pp	344	14	26	40	35	9	38	47	19.1489
H19-pp	349	14	25	39	35.8974	8	39	47	17.0213
H19-pp	369	14	26	40	35	4	41	45	8.88889
H19-pp	414	25	17	42	59.5238	9	33	42	21.4286		chi-square test of independence
		205	190	395	51.8987	117	316	433	27.0208		P value:	2.22592e-13
Gtl2-DMR	45	11	40	51	21.5686	7	28	35	20
Gtl2-DMR	68	10	41	51	19.6078	8	25	33	24.2424
Gtl2-DMR	71	8	42	50	16	7	26	33	21.2121
Gtl2-DMR	84	13	37	50	26	8	24	32	25
Gtl2-DMR	130	16	25	41	39.0244	2	21	23	8.69565
Gtl2-DMR	160	14	26	40	35	6	16	22	27.2727
Gtl2-DMR	163	17	26	43	39.5349	7	16	23	30.4348
Gtl2-DMR	168	16	25	41	39.0244	7	16	23	30.4348
Gtl2-DMR	174	16	26	42	38.0952	9	14	23	39.1304
Gtl2-DMR	223	24	19	43	55.814	8	15	23	34.7826
Gtl2-DMR	246	22	23	45	48.8889	6	15	21	28.5714
Gtl2-DMR	288	22	27	49	44.898	9	16	25	36
Gtl2-DMR	298	22	27	49	44.898	8	16	24	33.3333
Gtl2-DMR	315	24	24	48	50	12	13	25	48
Gtl2-DMR	328	24	26	50	48	10	15	25	40
Gtl2-DMR	347	21	27	48	43.75	12	13	25	48
Gtl2-DMR	376	24	24	48	50	12	11	23	52.1739
Gtl2-DMR	382	23	23	46	50	13	9	22	59.0909		chi-square test of independence
		327	508	835	39.1617	151	309	460	32.8261		P value:	0.0237533
Dlk1-DMR	28	476	785	1261	37.7478	59	896	955	6.17801
Dlk1-DMR	88	490	773	1263	38.7965	109	848	957	11.3898
Dlk1-DMR	109	513	751	1264	40.5854	85	877	962	8.83576
Dlk1-DMR	118	416	844	1260	33.0159	21	943	964	2.17842
Dlk1-DMR	129	465	793	1258	36.9634	89	875	964	9.23237
Dlk1-DMR	148	541	718	1259	42.9706	179	782	961	18.6264
Dlk1-DMR	172	379	867	1246	30.4173	58	893	951	6.09884
Dlk1-DMR	184	618	637	1255	49.243	168	790	958	17.5365
Dlk1-DMR	186	593	662	1255	47.251	164	794	958	17.119
Dlk1-DMR	194	560	693	1253	44.6927	128	832	960	13.3333
Dlk1-DMR	196	582	676	1258	46.2639	135	825	960	14.0625
Dlk1-DMR	200	332	905	1237	26.8391	107	826	933	11.4684
Dlk1-DMR	215	456	782	1238	36.8336	92	853	945	9.73545
Dlk1-DMR	235	427	826	1253	34.0782	39	914	953	4.09234
Dlk1-DMR	271	257	993	1250	20.56	39	912	951	4.10095
Dlk1-DMR	281	270	981	1251	21.5827	41	908	949	4.32034
Dlk1-DMR	292	667	588	1255	53.1474	195	756	951	20.5047
Dlk1-DMR	305	331	925	1256	26.3535	50	901	951	5.25762
Dlk1-DMR	309	501	753	1254	39.9522	122	829	951	12.8286
Dlk1-DMR	325	202	1050	1252	16.1342	34	915	949	3.58272
Dlk1-DMR	328	314	942	1256	25	71	876	947	7.49736
Dlk1-DMR	345	510	747	1257	40.5728	142	808	950	14.9474
Dlk1-DMR	351	328	931	1259	26.0524	59	892	951	6.204
Dlk1-DMR	364	226	1035	1261	17.9223	7	944	951	0.736067
Dlk1-DMR	370	169	1092	1261	13.4021	25	927	952	2.62605
Dlk1-DMR	379	233	1026	1259	18.5068	64	889	953	6.71563
Dlk1-DMR	385	226	1033	1259	17.9508	34	919	953	3.56768
Dlk1-DMR	391	304	955	1259	24.1461	48	904	952	5.04202
Dlk1-DMR	421	438	821	1259	34.7895	120	828	948	12.6582
Dlk1-DMR	427	394	863	1257	31.3445	114	834	948	12.0253		chi-square test of independence
		12218	25447	37665	32.4386	2598	25990	28588	9.08773		P value:	0
Igf2r-DMR	32	590	2765	3355	17.5857	678	2971	3649	18.5804
Igf2r-DMR	35	609	2748	3357	18.1412	658	2989	3647	18.0422
Igf2r-DMR	43	586	2761	3347	17.5082	772	2871	3643	21.1913
Igf2r-DMR	48	349	3009	3358	10.3931	348	3303	3651	9.53164
Igf2r-DMR	54	444	2910	3354	13.2379	494	3152	3646	13.5491
Igf2r-DMR	60	344	3013	3357	10.2472	473	3177	3650	12.9589
Igf2r-DMR	65	518	2842	3360	15.4167	610	3035	3645	16.7353
Igf2r-DMR	70	434	2921	3355	12.9359	472	3169	3641	12.9635
Igf2r-DMR	82	248	3106	3354	7.39416	212	3428	3640	5.82418
Igf2r-DMR	87	282	3073	3355	8.40537	261	3386	3647	7.15657
Igf2r-DMR	93	481	2875	3356	14.3325	609	3037	3646	16.7032
Igf2r-DMR	98	506	2849	3355	15.082	574	3068	3642	15.7606
Igf2r-DMR	111	569	2777	3346	17.0054	701	2946	3647	19.2213
Igf2r-DMR	116	555	2752	3307	16.7826	716	2869	3585	19.9721
Igf2r-DMR	122	549	2807	3356	16.3588	598	3050	3648	16.3925
Igf2r-DMR	137	750	2594	3344	22.4282	949	2689	3638	26.0858
Igf2r-DMR	147	498	2849	3347	14.879	521	3125	3646	14.2896
Igf2r-DMR	163	529	2827	3356	15.7628	588	3064	3652	16.1008
Igf2r-DMR	167	667	2674	3341	19.9641	804	2825	3629	22.1549
Igf2r-DMR	169	647	2708	3355	19.2846	665	2985	3650	18.2192
Igf2r-DMR	171	520	2837	3357	15.49	517	3135	3652	14.1566
Igf2r-DMR	173	570	2787	3357	16.9794	791	2855	3646	21.695
Igf2r-DMR	190	831	2519	3350	24.806	997	2652	3649	27.3226
Igf2r-DMR	195	784	2546	3330	23.5435	800	2827	3627	22.0568
Igf2r-DMR	201	735	2596	3331	22.0654	833	2783	3616	23.0365
Igf2r-DMR	205	989	2368	3357	29.4608	1036	2616	3652	28.368
Igf2r-DMR	220	749	2592	3341	22.4184	702	2935	3637	19.3016
Igf2r-DMR	248	853	2404	3257	26.1897	960	2570	3530	27.1955
Igf2r-DMR	250	623	2727	3350	18.597	682	2967	3649	18.6901
Igf2r-DMR	252	740	2571	3311	22.3497	829	2792	3621	22.8942
Igf2r-DMR	255	739	2600	3339	22.1324	805	2842	3647	22.0729
Igf2r-DMR	265	907	2279	3186	28.4683	862	2607	3469	24.8487
Igf2r-DMR	292	872	2479	3351	26.0221	831	2825	3656	22.7298
Igf2r-DMR	310	1172	2182	3354	34.9434	1191	2471	3662	32.5232
Igf2r-DMR	316	1269	2082	3351	37.8693	1230	2433	3663	33.579
Igf2r-DMR	324	1182	2169	3351	35.2731	1110	2548	3658	30.3445
Igf2r-DMR	350	1253	2096	3349	37.4142	1170	2488	3658	31.9847
Igf2r-DMR	361	1557	1792	3349	46.4915	1176	2479	3655	32.1751
Igf2r-DMR	368	1367	1981	3348	40.8303	1115	2541	3656	30.4978		chi-square test of independence
		27867	102467	130334	21.3812	29340	112505	141845	20.6846		P value:	8.33837e-06
Cdkn1c	33	3	4	7	42.8571	0	5	5	0
Cdkn1c	35	1	5	6	16.6667	0	5	5	0
Cdkn1c	42	2	4	6	33.3333	0	5	5	0
Cdkn1c	49	4	2	6	66.6667	0	4	4	0
Cdkn1c	63	3	3	6	50	0	4	4	0
Cdkn1c	66	1	5	6	16.6667	0	4	4	0
Cdkn1c	69	2	4	6	33.3333	0	4	4	0
Cdkn1c	75	2	4	6	33.3333	0	4	4	0
Cdkn1c	78	4	2	6	66.6667	0	4	4	0
Cdkn1c	105	1	1	2	50	0	3	3	0
Cdkn1c	113	1	1	2	50	0	2	2	0
Cdkn1c	115	1	1	2	50	0	2	2	0
Cdkn1c	117	2	0	2	100	0	2	2	0
Cdkn1c	119	0	2	2	0	0	2	2	0
Cdkn1c	122	1	1	2	50	0	2	2	0
Cdkn1c	124	2	0	2	100	0	2	2	0
Cdkn1c	130	0	2	2	0	0	2	2	0
Cdkn1c	132	1	1	2	50	0	2	2	0
Cdkn1c	140	0	1	1	0	0	1	1	0
Cdkn1c	160	0	0	0	#DIV/0!	0	0	0	#DIV/0!
Cdkn1c	162	0	0	0	#DIV/0!	0	0	0	#DIV/0!
Cdkn1c	169	0	0	0	#DIV/0!	0	0	0	#DIV/0!
Cdkn1c	186	0	0	0	#DIV/0!	0	0	0	#DIV/0!
Cdkn1c	199	0	1	1	0	0	0	0	#DIV/0!
Cdkn1c	202	0	1	1	0	0	0	0	#DIV/0!
Cdkn1c	204	0	1	1	0	0	0	0	#DIV/0!
Cdkn1c	212	0	1	1	0	0	0	0	#DIV/0!
Cdkn1c	218	0	1	1	0	0	0	0	#DIV/0!
Cdkn1c	222	0	1	1	0	0	1	1	0
Cdkn1c	239	0	1	1	0	0	1	1	0
Cdkn1c	246	0	1	1	0	0	1	1	0
Cdkn1c	258	0	1	1	0	0	1	1	0
Cdkn1c	260	0	2	2	0	0	1	1	0
Cdkn1c	267	1	1	2	50	0	1	1	0
Cdkn1c	271	1	1	2	50	0	2	2	0
Cdkn1c	273	1	1	2	50	0	2	2	0
Cdkn1c	276	0	0	0	#DIV/0!	0	0	0	#DIV/0!
Cdkn1c	281	1	2	3	33.3333	2	1	3	66.6667
Cdkn1c	291	1	3	4	25	0	6	6	0
Cdkn1c	295	1	3	4	25	1	5	6	16.6667
Cdkn1c	299	1	3	4	25	1	5	6	16.6667
Cdkn1c	306	1	3	4	25	1	5	6	16.6667
Cdkn1c	311	1	3	4	25	1	5	6	16.6667
Cdkn1c	315	1	3	4	25	0	6	6	0
Cdkn1c	321	1	3	4	25	0	6	6	0
Cdkn1c	333	0	4	4	0	1	5	6	16.6667
Cdkn1c	335	0	4	4	0	0	6	6	0
Cdkn1c	348	0	4	4	0	0	6	6	0
Cdkn1c	353	0	4	4	0	0	6	6	0
Cdkn1c	355	0	4	4	0	0	6	6	0		chi-square test of independence
		42	100	142	29.5775	7	137	144	4.86111		P value:	2.9141e-08
maternally methylated secondary DMRs
		WT				P/P
locus	site within amplicon	#C	#T	#C+T	%C	#C	#T	#C+T	%C
Peg12-DMR	29	422	5050	5472	7.71199	47	3853	3900	1.20513
Peg12-DMR	64	984	4502	5486	17.9366	206	3697	3903	5.27799
Peg12-DMR	73	664	4830	5494	12.0859	146	3761	3907	3.73688
Peg12-DMR	87	2918	2568	5486	53.1899	855	3063	3918	21.8224
Peg12-DMR	97	3256	2232	5488	59.3294	1110	2813	3923	28.2947
Peg12-DMR	107	2447	3052	5499	44.499	826	3104	3930	21.0178
Peg12-DMR	119	2987	2501	5488	54.4278	1007	2924	3931	25.6169
Peg12-DMR	136	3173	2320	5493	57.7644	980	2953	3933	24.9174
Peg12-DMR	143	2328	3164	5492	42.3889	600	3334	3934	15.2517
Peg12-DMR	151	2093	3401	5494	38.0961	604	3327	3931	15.365
Peg12-DMR	180	727	4772	5499	13.2206	125	3806	3931	3.17985
Peg12-DMR	182	1071	4427	5498	19.4798	290	3641	3931	7.37726
Peg12-DMR	195	1175	4302	5477	21.4534	414	3510	3924	10.5505
Peg12-DMR	200	875	4615	5490	15.9381	194	3736	3930	4.93639
Peg12-DMR	221	2266	3199	5465	41.4639	366	3553	3919	9.33912		chi-square test of independence
		27386	54935	82321	33.2673	7770	51075	58845	13.2042		P value:	0
Ndn-DMR	29	37	387	424	8.72642	24	476	500	4.8
Ndn-DMR	69	50	375	425	11.7647	31	471	502	6.1753
Ndn-DMR	75	70	352	422	16.5877	111	391	502	22.1116
Ndn-DMR	83	64	357	421	15.2019	39	461	500	7.8
Ndn-DMR	94	34	387	421	8.07601	46	453	499	9.21844
Ndn-DMR	98	79	337	416	18.9904	36	464	500	7.2
Ndn-DMR	102	23	392	415	5.54217	14	484	498	2.81124
Ndn-DMR	110	44	374	418	10.5263	48	448	496	9.67742
Ndn-DMR	117	36	377	413	8.71671	45	446	491	9.16497
Ndn-DMR	134	45	367	412	10.9223	33	452	485	6.80412
Ndn-DMR	158	52	357	409	12.7139	38	445	483	7.86749
Ndn-DMR	170	25	382	407	6.14251	30	452	482	6.22407
Ndn-DMR	189	48	357	405	11.8519	30	451	481	6.23701
Ndn-DMR	194	85	320	405	20.9877	37	447	484	7.64463
Ndn-DMR	210	78	384	462	16.8831	48	516	564	8.51064
Ndn-DMR	216	50	408	458	10.917	93	473	566	16.4311
Ndn-DMR	227	131	330	461	28.4165	138	428	566	24.3816
Ndn-DMR	249	38	428	466	8.15451	24	543	567	4.2328
Ndn-DMR	267	160	304	464	34.4828	98	467	565	17.3451
Ndn-DMR	276	87	380	467	18.6296	71	496	567	12.522
Ndn-DMR	297	54	414	468	11.5385	83	487	570	14.5614
Ndn-DMR	303	158	311	469	33.6887	120	450	570	21.0526
Ndn-DMR	308	137	332	469	29.2111	152	417	569	26.7135
Ndn-DMR	327	61	408	469	13.0064	135	432	567	23.8095
Ndn-DMR	339	88	382	470	18.7234	82	486	568	14.4366
Ndn-DMR	348	68	402	470	14.4681	46	522	568	8.09859
Ndn-DMR	359	94	375	469	20.0426	97	470	567	17.1076
Ndn-DMR	363	79	390	469	16.8443	89	478	567	15.6966
Ndn-DMR	369	157	312	469	33.4755	108	457	565	19.115		chi-square test of independence
		2132	10681	12813	16.6394	1946	13463	15409	12.629		P value:	1.42406e-21
Magel2	39	824	2133	2957	27.8661	179	1353	1532	11.6841
Magel2	43	644	2320	2964	21.7274	174	1362	1536	11.3281
Magel2	55	955	2032	2987	31.9719	231	1319	1550	14.9032
Magel2	65	555	2440	2995	18.5309	161	1399	1560	10.3205
Magel2	67	737	2265	3002	24.5503	199	1361	1560	12.7564
Magel2	74	702	2296	2998	23.4156	154	1412	1566	9.83397
Magel2	87	1227	1781	3008	40.7912	388	1184	1572	24.6819
Magel2	134	755	2266	3021	24.9917	193	1386	1579	12.2229
Magel2	137	1350	1675	3025	44.6281	403	1181	1584	25.4419
Magel2	164	704	2333	3037	23.1808	288	1305	1593	18.0791
Magel2	173	1423	1607	3030	46.9637	430	1161	1591	27.027
Magel2	179	994	1992	2986	33.2887	262	1305	1567	16.7198
Magel2	210	599	2415	3014	19.8739	99	1488	1587	6.23819
Magel2	222	969	2035	3004	32.257	148	1449	1597	9.26738
Magel2	246	1051	1926	2977	35.304	265	1325	1590	16.6667
Magel2	275	834	2164	2998	27.8185	290	1301	1591	18.2275
Magel2	282	1608	1416	3024	53.1746	532	1060	1592	33.4171
Magel2	293	1370	1653	3023	45.3192	458	1148	1606	28.5181
Magel2	300	1590	1406	2996	53.0708	546	1051	1597	34.1891
Magel2	314	1522	1508	3030	50.231	429	1177	1606	26.7123
Magel2	405	1171	1852	3023	38.7364	330	1271	1601	20.6121		chi-square test of independence
		21584	41515	63099	34.2066	6159	26998	33157	18.5753		P value:	0
Mkrn3	46	570	589	1159	49.1803	102	1190	1292	7.89474
Mkrn3	61	517	636	1153	44.8395	110	1181	1291	8.52053
Mkrn3	74	279	879	1158	24.0933	55	1234	1289	4.26687
Mkrn3	110	549	609	1158	47.4093	192	1096	1288	14.9068
Mkrn3	143	653	502	1155	56.5368	331	956	1287	25.7187
Mkrn3	146	527	623	1150	45.8261	160	1125	1285	12.4514
Mkrn3	159	407	751	1158	35.1468	145	1142	1287	11.2665
Mkrn3	170	129	1032	1161	11.1111	38	1253	1291	2.94345
Mkrn3	180	214	943	1157	18.4961	58	1222	1280	4.53125
Mkrn3	229	305	848	1153	26.4527	46	1233	1279	3.59656
Mkrn3	248	301	836	1137	26.4732	70	1206	1276	5.48589
Mkrn3	253	524	638	1162	45.0947	139	1149	1288	10.7919
Mkrn3	263	540	625	1165	46.3519	162	1127	1289	12.5679
Mkrn3	270	373	788	1161	32.1275	151	1134	1285	11.751
Mkrn3	279	714	450	1164	61.3402	378	914	1292	29.257
Mkrn3	286	402	761	1163	34.5658	180	1110	1290	13.9535
Mkrn3	301	213	954	1167	18.2519	62	1231	1293	4.79505
Mkrn3	304	678	489	1167	58.0977	299	992	1291	23.1603
Mkrn3	306	327	838	1165	28.0687	82	1211	1293	6.34184
Mkrn3	308	297	871	1168	25.4281	124	1168	1292	9.59752
Mkrn3	311	639	528	1167	54.7558	231	1062	1293	17.8654
Mkrn3	316	470	698	1168	40.2397	198	1094	1292	15.3251
Mkrn3	340	218	950	1168	18.6644	27	1265	1292	2.08978
Mkrn3	352	357	807	1164	30.6701	44	1247	1291	3.40821
Mkrn3	373	433	724	1157	37.4244	38	1252	1290	2.94574
Mkrn3	385	519	638	1157	44.8574	70	1220	1290	5.42636		chi-square test of independence
		11155	19007	30162	36.9836	3492	30014	33506	10.422		P value:	0

## Sheet: 18.5 dpc sample 1
Percent cytosine at each CpG site within each locus analyzed in wild-type and Dnmt1 P/P mutant embryos; aggregate data for locus summed at the bottom of each table.
Chi-square tests of independence for each locus were performed using the total number of cytosines and the total number of thymines in wild-type and Dnmt1 P/P mutant embryos.
paternally methylated primary DMRs
		WT				P/P
locus	site within amplicon	#C	#T	#C+T	%C	#C	#T	#C+T	%C
H19 ICR	28	136	113	249	54.6185	151	976	1127	13.3984
H19 ICR	57	159	88	247	64.3725	557	573	1130	49.292
H19 ICR	59	153	95	248	61.6935	490	638	1128	43.4397
H19 ICR	69	161	85	246	65.4472	625	499	1124	55.605
H19 ICR	71	158	88	246	64.2276	495	630	1125	44
H19 ICR	88	151	93	244	61.8852	522	599	1121	46.5656
H19 ICR	94	155	89	244	63.5246	619	497	1116	55.4659
H19 ICR	235	132	108	240	55	345	763	1108	31.1372
H19 ICR	243	149	92	241	61.8257	476	637	1113	42.7673
H19 ICR	265	143	99	242	59.0909	476	642	1118	42.576
H19 ICR	313	159	99	258	61.6279	606	532	1138	53.2513
H19 ICR	317	159	99	258	61.6279	564	572	1136	49.6479
H19 ICR	320	162	96	258	62.7907	569	568	1137	50.044
H19 ICR	334	155	105	260	59.6154	586	552	1138	51.4938
H19 ICR	341	159	101	260	61.1538	630	506	1136	55.4577
H19 ICR	354	159	103	262	60.687	478	659	1137	42.0405		chi-square test of independence
		2450	1553	4003	61.2041	8189	9843	18032	45.4137		P value:	4.12426e-73
IG-DMR	70	1906	1310	3216	59.2662	1411	1137	2548	55.3768
IG-DMR	74	2025	1192	3217	62.9468	1568	986	2554	61.3939
IG-DMR	87	1914	1295	3209	59.6447	1497	1028	2525	59.2871
IG-DMR	92	1924	1281	3205	60.0312	1436	1075	2511	57.1884
IG-DMR	116	1921	1258	3179	60.4278	1408	1033	2441	57.6813
IG-DMR	123	1885	1286	3171	59.445	1283	1140	2423	52.9509
IG-DMR	146	1841	1292	3133	58.7616	800	1552	2352	34.0136
IG-DMR	162	1932	1188	3120	61.9231	1355	957	2312	58.6073
IG-DMR	164	1883	1234	3117	60.4107	1253	1049	2302	54.4309
IG-DMR	172	1894	1220	3114	60.8221	1328	951	2279	58.2712
IG-DMR	182	1895	1200	3095	61.2278	1298	958	2256	57.5355
IG-DMR	192	1868	1208	3076	60.7282	1343	880	2223	60.4139
IG-DMR	195	1893	1178	3071	61.6412	1310	912	2222	58.9559
IG-DMR	208	1966	1096	3062	64.2064	1413	793	2206	64.0526
IG-DMR	213	1922	1131	3053	62.9545	1393	812	2205	63.1746
IG-DMR	215	1892	1156	3048	62.0735	1320	873	2193	60.1915
IG-DMR	220	1895	1154	3049	62.1515	1375	821	2196	62.6138
IG-DMR	229	1927	1113	3040	63.3882	1464	720	2184	67.033
IG-DMR	231	1897	1137	3034	62.5247	1369	807	2176	62.9136
IG-DMR	236	1912	1122	3034	63.0191	1362	818	2180	62.4771
IG-DMR	238	1906	1127	3033	62.8421	1389	791	2180	63.7156
IG-DMR	243	1900	1129	3029	62.727	1317	861	2178	60.4683
IG-DMR	246	1850	1174	3024	61.1772	1287	888	2175	59.1724
IG-DMR	259	1823	1191	3014	60.4844	1368	791	2159	63.3627
IG-DMR	261	1826	1172	2998	60.9073	1359	792	2151	63.1799
IG-DMR	266	1831	1182	3013	60.77	1268	881	2149	59.0042
IG-DMR	269	1824	1182	3006	60.6786	1295	847	2142	60.4575
IG-DMR	279	1792	1171	2963	60.4792	1289	838	2127	60.6018
IG-DMR	288	1843	1143	2986	61.7214	1215	919	2134	56.9353		chi-square test of independence
		54787	34522	89309	61.3454	38773	26910	65683	59.0305		P value:	3.34767e-20
Rasgrf1	59	1896	722	2618	72.4217	3331	1928	5259	63.339
Rasgrf1	73	1935	689	2624	73.7424	3441	1831	5272	65.2693
Rasgrf1	75	1934	690	2624	73.7043	3409	1860	5269	64.6992
Rasgrf1	80	1933	691	2624	73.6662	3449	1820	5269	65.4583
Rasgrf1	82	1938	685	2623	73.8849	3346	1922	5268	63.5156
Rasgrf1	93	1935	688	2623	73.7705	3437	1829	5266	65.2678
Rasgrf1	99	1927	693	2620	73.5496	3233	2028	5261	61.4522
Rasgrf1	104	1943	678	2621	74.132	3442	1822	5264	65.3875
Rasgrf1	106	1931	690	2621	73.6742	3264	1999	5263	62.0179
Rasgrf1	110	1927	696	2623	73.4655	3367	1891	5258	64.0358
Rasgrf1	112	1935	686	2621	73.8268	3335	1925	5260	63.403
Rasgrf1	134	1884	734	2618	71.9633	2727	2526	5253	51.9132
Rasgrf1	143	1890	711	2601	72.6644	2786	2451	5237	53.1984
Rasgrf1	163	1861	658	2519	73.8785	2797	2172	4969	56.289
Rasgrf1	169	1895	312	2207	85.8632	2804	1253	4057	69.1151
Rasgrf1	186	1874	325	2199	85.2206	2949	1119	4068	72.4926
Rasgrf1	201	1875	306	2181	85.9697	3089	966	4055	76.1776
Rasgrf1	207	1890	306	2196	86.0656	3136	921	4057	77.2985
Rasgrf1	212	1894	300	2194	86.3263	3040	1024	4064	74.8031
Rasgrf1	226	1869	324	2193	85.2257	2614	1439	4053	64.4954		chi-square test of independence
		38166	11584	49750	76.7156	62996	34726	97722	64.4645		P value:	0
maternally methylated primary DMRs
		WT				P/P
locus	site within amplicon	#C	#T	#C+T	%C	#C	#T	#C+T	%C
Snrpn	50	3382	3301	6683	50.606	342	628	970	35.2577
Snrpn	62	3589	3180	6769	53.0211	408	578	986	41.3793
Snrpn	117	3725	3172	6897	54.009	459	501	960	47.8125
Snrpn	146	3662	3210	6872	53.2887	422	477	899	46.941
Snrpn	159	3719	3140	6859	54.2207	455	422	877	51.8814
Snrpn	183	3544	3312	6856	51.6919	390	481	871	44.7761
Snrpn	189	3726	3125	6851	54.3862	458	410	868	52.765
Snrpn	199	3675	3175	6850	53.6496	436	429	865	50.4046
Snrpn	201	3723	3121	6844	54.398	420	442	862	48.7239
Snrpn	203	3702	3141	6843	54.0991	449	414	863	52.0278
Snrpn	222	3746	3076	6822	54.9106	476	380	856	55.6075
Snrpn	234	3706	3090	6796	54.5321	438	416	854	51.2881
Snrpn	253	3723	3101	6824	54.5574	462	381	843	54.8043
Snrpn	266	3710	3119	6829	54.3271	360	484	844	42.654
Snrpn	293	3677	3147	6824	53.8834	378	467	845	44.7337
Snrpn	303	3588	3233	6821	52.6023	258	314	572	45.1049		chi-square test of independence
		58597	50643	109240	53.6406	6611	7224	13835	47.7846		P value:	1.19625e-38
Airn	27	50	57	107	46.729	919	1015	1934	47.5181
Airn	46	50	57	107	46.729	974	964	1938	50.258
Airn	48	51	55	106	48.1132	948	990	1938	48.9164
Airn	56	50	57	107	46.729	989	951	1940	50.9794
Airn	59	50	57	107	46.729	1000	941	1941	51.5198
Airn	71	50	57	107	46.729	942	999	1941	48.5317
Airn	79	51	56	107	47.6636	978	960	1938	50.4644
Airn	90	53	54	107	49.5327	965	972	1937	49.8193
Airn	99	50	55	105	47.619	948	982	1930	49.1192
Airn	124	52	48	100	52	959	960	1919	49.9739
Airn	160	49	49	98	50	985	929	1914	51.4629
Airn	178	48	50	98	48.9796	990	918	1908	51.8868
Airn	202	46	49	95	48.4211	962	945	1907	50.4457
Airn	211	48	47	95	50.5263	1023	869	1892	54.0698
Airn	213	46	48	94	48.9362	987	901	1888	52.2775
Airn	221	48	47	95	50.5263	1020	879	1899	53.7125
Airn	230	48	47	95	50.5263	1008	878	1886	53.4464
Airn	236	45	48	93	48.3871	1002	869	1871	53.5542
Airn	238	47	47	94	50	987	924	1911	51.6484
Airn	253	51	44	95	53.6842	1004	909	1913	52.483
Airn	268	52	43	95	54.7368	1032	880	1912	53.9749
Airn	274	54	42	96	56.25	999	915	1914	52.1944
Airn	307	55	45	100	55	1053	867	1920	54.8438
Airn	309	56	44	100	56	1029	890	1919	53.6217
Airn	327	57	45	102	55.8824	940	998	1938	48.5036
Airn	332	57	46	103	55.3398	1038	902	1940	53.5052
Airn	342	57	46	103	55.3398	1040	901	1941	53.5806
Airn	382	52	55	107	48.5981	1032	954	1986	51.9637
Airn	407	53	54	107	49.5327	959	1026	1985	48.3123		chi-square test of independence
		1476	1449	2925	50.4615	28712	27088	55800	51.4552		P value:	0.294587
Kcnq1ot1	35	1688	421	2109	80.0379	1006	210	1216	82.7303
Kcnq1ot1	48	1730	380	2110	81.9905	1013	203	1216	83.3059
Kcnq1ot1	83	1761	354	2115	83.2624	1002	209	1211	82.7415
Kcnq1ot1	85	1734	379	2113	82.0634	954	256	1210	78.843
Kcnq1ot1	108	1771	339	2110	83.9336	835	388	1223	68.2747
Kcnq1ot1	118	1790	325	2115	84.6336	999	219	1218	82.0197
Kcnq1ot1	126	1751	364	2115	82.7896	1043	170	1213	85.9852
Kcnq1ot1	128	1760	348	2108	83.4915	1012	199	1211	83.5673
Kcnq1ot1	134	1764	349	2113	83.4832	999	212	1211	82.4938
Kcnq1ot1	136	1788	324	2112	84.6591	1030	180	1210	85.124
Kcnq1ot1	160	1686	428	2114	79.754	943	266	1209	77.9983
Kcnq1ot1	162	1770	309	2079	85.1371	974	214	1188	81.9865
Kcnq1ot1	175	1749	340	2089	83.7243	977	225	1202	81.2812
Kcnq1ot1	196	1752	368	2120	82.6415	929	284	1213	76.587
Kcnq1ot1	201	1725	383	2108	81.8311	974	224	1198	81.3022
Kcnq1ot1	203	1759	313	2072	84.8938	999	193	1192	83.8087
Kcnq1ot1	209	1764	354	2118	83.2861	980	235	1215	80.6584
Kcnq1ot1	211	1676	368	2044	81.9961	933	246	1179	79.1349
Kcnq1ot1	228	1682	445	2127	79.0785	924	290	1214	76.112
Kcnq1ot1	236	1699	438	2137	79.504	946	263	1209	78.2465
Kcnq1ot1	247	1729	411	2140	80.7944	982	234	1216	80.7566
Kcnq1ot1	253	1826	327	2153	84.8119	977	254	1231	79.3664
Kcnq1ot1	266	1840	319	2159	85.2246	1061	175	1236	85.8414
Kcnq1ot1	271	1801	363	2164	83.2255	1049	189	1238	84.7334
Kcnq1ot1	278	1853	310	2163	85.6681	998	243	1241	80.419
Kcnq1ot1	285	1853	314	2167	85.5099	1028	214	1242	82.7697
Kcnq1ot1	289	1840	330	2170	84.7926	1058	186	1244	85.0482
Kcnq1ot1	296	1847	322	2169	85.1544	999	245	1244	80.3055
Kcnq1ot1	303	1857	312	2169	85.6155	922	228	1150	80.1739
Kcnq1ot1	307	1837	332	2169	84.6934	941	211	1152	81.684
Kcnq1ot1	321	1784	389	2173	82.0985	921	237	1158	79.5337
Kcnq1ot1	330	1813	361	2174	83.3947	987	175	1162	84.9398
Kcnq1ot1	336	1854	320	2174	85.2806	986	174	1160	85
Kcnq1ot1	398	1779	397	2176	81.7555	818	340	1158	70.639
Kcnq1ot1	404	1754	419	2173	80.7179	907	250	1157	78.3924
Kcnq1ot1	408	1778	395	2173	81.8224	924	234	1158	79.7927		chi-square test of independence
		63844	12950	76794	83.1367	35030	8275	43305	80.8914		P value:	1.17841e-22
paternally methylated secondary DMRs
		WT				P/P
locus	site within amplicon	#C	#T	#C+T	%C	#C	#T	#C+T	%C
H19-pp	65	165	51	216	76.3889	71	44	115	61.7391
H19-pp	175	191	27	218	87.6147	59	45	104	56.7308
H19-pp	179	180	38	218	82.5688	57	48	105	54.2857
H19-pp	183	142	77	219	64.8402	28	77	105	26.6667
H19-pp	272	168	53	221	76.0181	44	56	100	44
H19-pp	324	154	67	221	69.6833	42	67	109	38.5321
H19-pp	344	150	72	222	67.5676	29	80	109	26.6055
H19-pp	349	162	59	221	73.3032	45	64	109	41.2844
H19-pp	369	140	77	217	64.5161	35	74	109	32.1101
H19-pp	414	143	64	207	69.0821	53	59	112	47.3214		chi-square test of independence
		1595	585	2180	73.1651	463	614	1077	42.9898		P value:	2.51188e-63
Gtl2-DMR	45	65	74	139	46.7626	29	41	70	41.4286
Gtl2-DMR	68	64	73	137	46.7153	18	36	54	33.3333
Gtl2-DMR	71	65	71	136	47.7941	22	31	53	41.5094
Gtl2-DMR	84	63	72	135	46.6667	14	34	48	29.1667
Gtl2-DMR	130	55	57	112	49.1071	4	11	15	26.6667
Gtl2-DMR	160	69	41	110	62.7273	3	10	13	23.0769
Gtl2-DMR	163	60	43	103	58.2524	3	9	12	25
Gtl2-DMR	168	64	42	106	60.3774	3	11	14	21.4286
Gtl2-DMR	174	66	39	105	62.8571	4	11	15	26.6667
Gtl2-DMR	223	65	43	108	60.1852	4	11	15	26.6667
Gtl2-DMR	246	59	48	107	55.1402	4	15	19	21.0526
Gtl2-DMR	288	63	47	110	57.2727	7	15	22	31.8182
Gtl2-DMR	298	59	53	112	52.6786	7	15	22	31.8182
Gtl2-DMR	315	66	45	111	59.4595	12	16	28	42.8571
Gtl2-DMR	328	70	41	111	63.0631	11	20	31	35.4839
Gtl2-DMR	347	74	37	111	66.6667	18	15	33	54.5455
Gtl2-DMR	376	67	43	110	60.9091	16	17	33	48.4848
Gtl2-DMR	382	69	41	110	62.7273	16	17	33	48.4848		chi-square test of independence
		1163	910	2073	56.1023	195	335	530	36.7925		P value:	1.9929e-15
Dlk1-DMR	28	954	1157	2111	45.1919	72	952	1024	7.03125
Dlk1-DMR	88	1038	1080	2118	49.0085	171	854	1025	16.6829
Dlk1-DMR	109	1044	1084	2128	49.0602	158	869	1027	15.3846
Dlk1-DMR	118	762	1366	2128	35.8083	49	976	1025	4.78049
Dlk1-DMR	129	844	1280	2124	39.7363	124	898	1022	12.1331
Dlk1-DMR	148	1090	1035	2125	51.2941	244	781	1025	23.8049
Dlk1-DMR	172	841	1286	2127	39.5393	103	919	1022	10.0783
Dlk1-DMR	184	991	1138	2129	46.5477	210	810	1020	20.5882
Dlk1-DMR	186	1129	1001	2130	53.0047	224	797	1021	21.9393
Dlk1-DMR	194	1037	1090	2127	48.7541	177	843	1020	17.3529
Dlk1-DMR	196	995	1128	2123	46.8676	254	766	1020	24.902
Dlk1-DMR	200	528	1599	2127	24.8237	148	868	1016	14.5669
Dlk1-DMR	215	855	1273	2128	40.1786	115	905	1020	11.2745
Dlk1-DMR	235	686	1439	2125	32.2824	39	980	1019	3.82728
Dlk1-DMR	271	487	1638	2125	22.9176	64	959	1023	6.25611
Dlk1-DMR	281	579	1548	2127	27.2214	56	966	1022	5.47945
Dlk1-DMR	292	1160	962	2122	54.6654	215	807	1022	21.0372
Dlk1-DMR	305	531	1592	2123	25.0118	87	935	1022	8.51272
Dlk1-DMR	309	937	1186	2123	44.1357	192	830	1022	18.7867
Dlk1-DMR	325	374	1742	2116	17.6749	40	981	1021	3.91773
Dlk1-DMR	328	680	1437	2117	32.1209	109	912	1021	10.6758
Dlk1-DMR	345	847	1269	2116	40.0284	181	838	1019	17.7625
Dlk1-DMR	351	570	1546	2116	26.9376	107	913	1020	10.4902
Dlk1-DMR	364	393	1720	2113	18.5991	27	993	1020	2.64706
Dlk1-DMR	370	361	1753	2114	17.0766	32	989	1021	3.13418
Dlk1-DMR	379	568	1541	2109	26.9322	115	907	1022	11.2524
Dlk1-DMR	385	398	1710	2108	18.8805	77	945	1022	7.53425
Dlk1-DMR	391	619	1490	2109	29.3504	101	921	1022	9.88258
Dlk1-DMR	421	873	1226	2099	41.5912	206	816	1022	20.1566
Dlk1-DMR	427	777	1323	2100	37	213	807	1020	20.8824		chi-square test of independence
		22948	40639	63587	36.0891	3910	26737	30647	12.7582		P value:	0
Igf2r-DMR	32	251	501	752	33.3777	135	238	373	36.193
Igf2r-DMR	35	286	466	752	38.0319	138	237	375	36.8
Igf2r-DMR	43	296	452	748	39.5722	157	214	371	42.3181
Igf2r-DMR	48	180	571	751	23.968	83	290	373	22.252
Igf2r-DMR	54	234	517	751	31.1585	104	268	372	27.957
Igf2r-DMR	60	167	584	751	22.237	69	302	371	18.5984
Igf2r-DMR	65	257	492	749	34.3124	105	267	372	28.2258
Igf2r-DMR	70	217	533	750	28.9333	109	263	372	29.3011
Igf2r-DMR	82	148	602	750	19.7333	48	324	372	12.9032
Igf2r-DMR	87	129	621	750	17.2	53	317	370	14.3243
Igf2r-DMR	93	226	526	752	30.0532	105	264	369	28.4553
Igf2r-DMR	98	249	502	751	33.1558	119	250	369	32.2493
Igf2r-DMR	111	245	505	750	32.6667	125	243	368	33.9674
Igf2r-DMR	116	269	479	748	35.9626	131	238	369	35.5014
Igf2r-DMR	122	241	511	752	32.0479	112	258	370	30.2703
Igf2r-DMR	137	331	424	755	43.8411	175	194	369	47.4255
Igf2r-DMR	147	236	519	755	31.2583	107	261	368	29.0761
Igf2r-DMR	163	263	491	754	34.8806	117	252	369	31.7073
Igf2r-DMR	167	305	448	753	40.5046	151	218	369	40.9214
Igf2r-DMR	169	277	477	754	36.7374	125	244	369	33.8753
Igf2r-DMR	171	216	539	755	28.6093	77	291	368	20.9239
Igf2r-DMR	173	284	471	755	37.6159	133	237	370	35.9459
Igf2r-DMR	190	346	405	751	46.0719	175	191	366	47.8142
Igf2r-DMR	195	333	418	751	44.3409	154	212	366	42.0765
Igf2r-DMR	201	299	435	734	40.7357	150	209	359	41.7827
Igf2r-DMR	205	368	381	749	49.1322	181	184	365	49.589
Igf2r-DMR	220	298	455	753	39.575	127	240	367	34.6049
Igf2r-DMR	248	361	397	758	47.6253	168	200	368	45.6522
Igf2r-DMR	250	293	465	758	38.6544	129	239	368	35.0543
Igf2r-DMR	252	273	466	739	36.9418	115	248	363	31.6804
Igf2r-DMR	255	308	425	733	42.0191	132	214	346	38.1503
Igf2r-DMR	265	339	413	752	45.0798	162	204	366	44.2623
Igf2r-DMR	292	325	439	764	42.5393	162	211	373	43.4316
Igf2r-DMR	310	416	357	773	53.8163	205	174	379	54.0897
Igf2r-DMR	316	438	338	776	56.4433	206	174	380	54.2105
Igf2r-DMR	324	422	356	778	54.2416	201	178	379	53.0343
Igf2r-DMR	350	453	343	796	56.9095	196	189	385	50.9091
Igf2r-DMR	361	493	300	793	62.169	211	179	390	54.1026
Igf2r-DMR	368	468	331	799	58.5732	187	205	392	47.7041		chi-square test of independence
		11540	17955	29495	39.1253	5339	9121	14460	36.9225		P value:	8.14764e-06
Cdkn1c	33	29	58	87	33.3333	50	205	255	19.6078
Cdkn1c	35	29	58	87	33.3333	41	214	255	16.0784
Cdkn1c	42	31	56	87	35.6322	48	207	255	18.8235
Cdkn1c	49	41	45	86	47.6744	41	211	252	16.2698
Cdkn1c	63	31	50	81	38.2716	33	206	239	13.8075
Cdkn1c	66	11	67	78	14.1026	18	219	237	7.59494
Cdkn1c	69	34	44	78	43.5897	36	195	231	15.5844
Cdkn1c	75	19	55	74	25.6757	24	198	222	10.8108
Cdkn1c	78	34	40	74	45.9459	52	163	215	24.186
Cdkn1c	105	21	21	42	50	24	117	141	17.0213
Cdkn1c	113	19	18	37	51.3514	17	81	98	17.3469
Cdkn1c	115	16	22	38	42.1053	15	89	104	14.4231
Cdkn1c	117	18	20	38	47.3684	16	87	103	15.534
Cdkn1c	119	18	20	38	47.3684	11	87	98	11.2245
Cdkn1c	122	14	24	38	36.8421	9	89	98	9.18367
Cdkn1c	124	16	21	37	43.2432	15	80	95	15.7895
Cdkn1c	130	11	24	35	31.4286	10	76	86	11.6279
Cdkn1c	132	20	15	35	57.1429	15	71	86	17.4419
Cdkn1c	140	12	21	33	36.3636	4	68	72	5.55556
Cdkn1c	160	0	14	14	0	4	28	32	12.5
Cdkn1c	162	2	11	13	15.3846	1	29	30	3.33333
Cdkn1c	169	0	6	6	0	0	10	10	0
Cdkn1c	186	0	2	2	0	0	3	3	0
Cdkn1c	199	0	2	2	0	0	12	12	0
Cdkn1c	202	0	2	2	0	4	10	14	28.5714
Cdkn1c	204	1	2	3	33.3333	0	15	15	0
Cdkn1c	212	1	4	5	20	0	17	17	0
Cdkn1c	218	0	7	7	0	1	16	17	5.88235
Cdkn1c	222	3	4	7	42.8571	3	14	17	17.6471
Cdkn1c	239	4	7	11	36.3636	0	19	19	0
Cdkn1c	246	1	12	13	7.69231	2	19	21	9.52381
Cdkn1c	258	3	13	16	18.75	1	20	21	4.7619
Cdkn1c	260	5	12	17	29.4118	1	22	23	4.34783
Cdkn1c	267	6	12	18	33.3333	0	25	25	0
Cdkn1c	271	10	9	19	52.6316	2	23	25	8
Cdkn1c	273	9	10	19	47.3684	4	21	25	16
Cdkn1c	276	1	0	1	100	0	0	0	#DIV/0!
Cdkn1c	281	9	11	20	45	2	30	32	6.25
Cdkn1c	291	10	12	22	45.4545	3	34	37	8.10811
Cdkn1c	295	11	11	22	50	5	32	37	13.5135
Cdkn1c	299	11	11	22	50	8	30	38	21.0526
Cdkn1c	306	10	12	22	45.4545	4	34	38	10.5263
Cdkn1c	311	9	14	23	39.1304	4	39	43	9.30233
Cdkn1c	315	14	10	24	58.3333	3	42	45	6.66667
Cdkn1c	321	12	12	24	50	8	37	45	17.7778
Cdkn1c	333	9	18	27	33.3333	3	44	47	6.38298
Cdkn1c	335	11	16	27	40.7407	4	42	46	8.69565
Cdkn1c	348	4	24	28	14.2857	1	47	48	2.08333
Cdkn1c	353	9	19	28	32.1429	8	40	48	16.6667
Cdkn1c	355	4	24	28	14.2857	3	45	48	6.25		chi-square test of independence
		593	1002	1595	37.1787	558	3462	4020	13.8806		P value:	1.04687e-84
maternally methylated secondary DMRs
		WT				P/P
locus	site within amplicon	#C	#T	#C+T	%C	#C	#T	#C+T	%C
Peg12-DMR	29	66	710	776	8.50515	5	390	395	1.26582
Peg12-DMR	64	120	659	779	15.4044	22	369	391	5.6266
Peg12-DMR	73	96	681	777	12.3552	18	368	386	4.66321
Peg12-DMR	87	340	434	774	43.9276	69	314	383	18.0157
Peg12-DMR	97	403	365	768	52.474	95	281	376	25.266
Peg12-DMR	107	285	479	764	37.3037	69	298	367	18.8011
Peg12-DMR	119	360	402	762	47.2441	80	282	362	22.0994
Peg12-DMR	136	387	374	761	50.8541	69	286	355	19.4366
Peg12-DMR	143	277	482	759	36.4954	36	319	355	10.1408
Peg12-DMR	151	252	507	759	33.2016	39	312	351	11.1111
Peg12-DMR	180	91	667	758	12.0053	11	341	352	3.125
Peg12-DMR	182	146	612	758	19.2612	20	332	352	5.68182
Peg12-DMR	195	160	598	758	21.1082	37	316	353	10.4816
Peg12-DMR	200	129	630	759	16.996	14	340	354	3.9548
Peg12-DMR	221	246	512	758	32.4538	26	328	354	7.34463		chi-square test of independence
		3358	8112	11470	29.2764	610	4876	5486	11.1192		P value:	1.87836e-150
Ndn-DMR	29	282	1886	2168	13.0074	27	856	883	3.05776
Ndn-DMR	69	303	1865	2168	13.976	20	862	882	2.26757
Ndn-DMR	75	610	1553	2163	28.2016	85	794	879	9.67008
Ndn-DMR	83	378	1785	2163	17.4757	61	814	875	6.97143
Ndn-DMR	94	257	1897	2154	11.9313	16	847	863	1.854
Ndn-DMR	98	226	1912	2138	10.5706	18	839	857	2.10035
Ndn-DMR	102	161	1974	2135	7.54098	15	835	850	1.76471
Ndn-DMR	110	323	1809	2132	15.1501	25	810	835	2.99401
Ndn-DMR	117	300	1807	2107	14.2383	35	785	820	4.26829
Ndn-DMR	134	269	1825	2094	12.8462	46	757	803	5.72852
Ndn-DMR	158	335	1744	2079	16.1135	28	751	779	3.59435
Ndn-DMR	170	238	1824	2062	11.5422	21	738	759	2.7668
Ndn-DMR	189	381	1678	2059	18.5041	19	731	750	2.53333
Ndn-DMR	194	554	1499	2053	26.9849	18	730	748	2.40642
Ndn-DMR	210	281	2201	2482	11.3215	60	862	922	6.50759
Ndn-DMR	216	513	1959	2472	20.7524	83	835	918	9.04139
Ndn-DMR	227	759	1710	2469	30.7412	102	815	917	11.1232
Ndn-DMR	249	271	2194	2465	10.9939	19	889	908	2.09251
Ndn-DMR	267	942	1523	2465	38.215	72	836	908	7.92952
Ndn-DMR	276	711	1753	2464	28.8555	94	813	907	10.3638
Ndn-DMR	297	452	2007	2459	18.3815	52	856	908	5.72687
Ndn-DMR	303	866	1592	2458	35.2319	143	763	906	15.7837
Ndn-DMR	308	864	1592	2456	35.1792	125	783	908	13.7665
Ndn-DMR	327	616	1839	2455	25.0916	62	845	907	6.83572
Ndn-DMR	339	495	1957	2452	20.1876	75	833	908	8.25991
Ndn-DMR	348	362	2087	2449	14.7815	31	877	908	3.4141
Ndn-DMR	359	468	1977	2445	19.1411	54	852	906	5.96026
Ndn-DMR	363	500	1945	2445	20.4499	78	828	906	8.60927
Ndn-DMR	369	931	1513	2444	38.0933	72	834	906	7.94702		chi-square test of independence
		13648	52907	66555	20.5063	1556	23670	25226	6.16824		P value:	0
Magel2	39	1220	2014	3234	37.7242	66	601	667	9.89505
Magel2	43	870	2389	3259	26.6953	67	608	675	9.92593
Magel2	55	1340	1972	3312	40.4589	132	559	691	19.1027
Magel2	65	987	2347	3334	29.6041	62	640	702	8.83191
Magel2	67	1163	2183	3346	34.7579	111	594	705	15.7447
Magel2	74	1155	2202	3357	34.4057	65	647	712	9.12921
Magel2	87	1640	1738	3378	48.5494	145	575	720	20.1389
Magel2	134	1063	2350	3413	31.1456	80	641	721	11.0957
Magel2	137	1850	1563	3413	54.2045	201	521	722	27.8393
Magel2	164	971	2444	3415	28.4334	119	613	732	16.2568
Magel2	173	1826	1604	3430	53.2362	198	536	734	26.9755
Magel2	179	1447	1987	3434	42.1374	110	633	743	14.8048
Magel2	210	880	2562	3442	25.5665	76	676	752	10.1064
Magel2	222	1249	2201	3450	36.2029	67	687	754	8.88594
Magel2	246	1475	1980	3455	42.6918	128	628	756	16.9312
Magel2	275	1411	2045	3456	40.8275	111	641	752	14.7606
Magel2	282	2060	1388	3448	59.7448	203	549	752	26.9947
Magel2	293	1788	1657	3445	51.9013	217	536	753	28.8181
Magel2	300	1912	1531	3443	55.533	273	483	756	36.1111
Magel2	314	1789	1649	3438	52.0361	176	580	756	23.2804
Magel2	405	1534	1829	3363	45.614	124	637	761	16.2943		chi-square test of independence
		29630	41635	71265	41.5772	2731	12585	15316	17.831		P value:	0
Mkrn3	46	1732	2084	3816	45.3878	300	2485	2785	10.772
Mkrn3	61	1553	2265	3818	40.6757	320	2464	2784	11.4943
Mkrn3	74	925	2862	3787	24.4257	229	2532	2761	8.2941
Mkrn3	110	1929	1882	3811	50.6166	440	2341	2781	15.8216
Mkrn3	143	2126	1687	3813	55.7566	810	1970	2780	29.1367
Mkrn3	146	1525	2301	3826	39.8589	446	2333	2779	16.0489
Mkrn3	159	1504	2319	3823	39.3408	320	2463	2783	11.4984
Mkrn3	170	629	3197	3826	16.4401	107	2676	2783	3.84477
Mkrn3	180	839	2992	3831	21.9003	184	2600	2784	6.6092
Mkrn3	229	998	2840	3838	26.0031	77	2703	2780	2.76978
Mkrn3	248	1119	2718	3837	29.1634	143	2635	2778	5.14759
Mkrn3	253	1678	2159	3837	43.7321	300	2476	2776	10.8069
Mkrn3	263	1625	2204	3829	42.4393	329	2446	2775	11.8559
Mkrn3	270	1346	2480	3826	35.1803	269	2505	2774	9.69719
Mkrn3	279	2369	1456	3825	61.9346	746	2028	2774	26.8926
Mkrn3	286	1289	2541	3830	33.6554	346	2422	2768	12.5
Mkrn3	301	769	3063	3832	20.0678	110	2663	2773	3.96682
Mkrn3	304	2176	1652	3828	56.8443	648	2124	2772	23.3766
Mkrn3	306	1206	2625	3831	31.48	241	2531	2772	8.69408
Mkrn3	308	1042	2786	3828	27.2205	157	2617	2774	5.6597
Mkrn3	311	2094	1736	3830	54.6736	588	2186	2774	21.1968
Mkrn3	316	1531	2298	3829	39.9843	387	2389	2776	13.9409
Mkrn3	340	674	3159	3833	17.5841	160	2619	2779	5.75747
Mkrn3	352	942	2889	3831	24.5889	127	2657	2784	4.56178
Mkrn3	373	1385	2436	3821	36.2471	212	2570	2782	7.62042
Mkrn3	385	1568	2250	3818	41.0686	276	2506	2782	9.92092		chi-square test of independence
		36573	62881	99454	36.7738	8272	63941	72213	11.455		P value:	0

## Sheet: 18.5 dpc sample 2
Percent cytosine at each CpG site within each locus analyzed in wild-type and Dnmt1 P/P mutant embryos; aggregate data for locus summed at the bottom of each table.
Chi-square tests of independence for each locus were performed using the total number of cytosines and the total number of thymines in wild-type and Dnmt1 P/P mutant embryos.
paternally methylated primary DMRs
		WT				P/P
locus	site within amplicon	#C	#T	#C+T	%C	#C	#T	#C+T	%C
H19 ICR	28	38	8	46	82.6087	10	52	62	16.129
H19 ICR	57	35	11	46	76.087	32	31	63	50.7937
H19 ICR	59	34	12	46	73.913	28	35	63	44.4444
H19 ICR	69	38	8	46	82.6087	37	26	63	58.7302
H19 ICR	71	32	14	46	69.5652	30	33	63	47.619
H19 ICR	88	32	13	45	71.1111	33	30	63	52.381
H19 ICR	94	34	11	45	75.5556	37	26	63	58.7302
H19 ICR	235	26	8	34	76.4706	14	38	52	26.9231
H19 ICR	243	31	6	37	83.7838	25	32	57	43.8596
H19 ICR	265	36	8	44	81.8182	45	44	89	50.5618
H19 ICR	313	39	25	64	60.9375	83	72	155	53.5484
H19 ICR	317	39	25	64	60.9375	75	80	155	48.3871
H19 ICR	320	39	25	64	60.9375	72	83	155	46.4516
H19 ICR	334	36	28	64	56.25	79	79	158	50
H19 ICR	341	38	27	65	58.4615	85	74	159	53.4591
H19 ICR	354	40	25	65	61.5385	74	86	160	46.25		chi-square test of independence
		567	254	821	69.0621	759	821	1580	48.038		P value:	8.58071e-23
IG-DMR	70	1775	1041	2816	63.0327	1560	776	2336	66.7808
IG-DMR	74	1861	952	2813	66.1571	1674	663	2337	71.6303
IG-DMR	87	1905	911	2816	67.6491	1631	707	2338	69.7605
IG-DMR	92	1842	972	2814	65.4584	1613	723	2336	69.0497
IG-DMR	116	1906	908	2814	67.7328	1545	788	2333	66.2237
IG-DMR	123	1901	912	2813	67.5791	1415	918	2333	60.6515
IG-DMR	146	1817	986	2803	64.8234	850	1472	2322	36.6064
IG-DMR	162	1909	891	2800	68.1786	1661	657	2318	71.6566
IG-DMR	164	1889	910	2799	67.4884	1593	725	2318	68.723
IG-DMR	172	1881	916	2797	67.2506	1528	784	2312	66.09
IG-DMR	182	1908	878	2786	68.4853	1618	689	2307	70.1344
IG-DMR	192	1895	898	2793	67.8482	1643	662	2305	71.2798
IG-DMR	195	1914	881	2795	68.4794	1620	682	2302	70.3736
IG-DMR	208	1928	856	2784	69.2529	1752	548	2300	76.1739
IG-DMR	213	1919	867	2786	68.8801	1718	583	2301	74.6632
IG-DMR	215	1919	869	2788	68.8307	1650	643	2293	71.9581
IG-DMR	220	1928	852	2780	69.3525	1724	572	2296	75.0871
IG-DMR	229	1926	844	2770	69.5307	1778	511	2289	77.6758
IG-DMR	231	1927	863	2790	69.0681	1724	579	2303	74.8589
IG-DMR	236	1910	874	2784	68.6063	1749	547	2296	76.176
IG-DMR	238	1931	855	2786	69.3108	1730	565	2295	75.3813
IG-DMR	243	1910	860	2770	68.9531	1697	591	2288	74.1696
IG-DMR	246	1951	829	2780	70.1799	1687	606	2293	73.5717
IG-DMR	259	1919	859	2778	69.0785	1692	601	2293	73.7898
IG-DMR	261	1928	846	2774	69.5025	1688	603	2291	73.6796
IG-DMR	266	1920	855	2775	69.1892	1614	679	2293	70.3881
IG-DMR	269	1915	858	2773	69.0588	1684	605	2289	73.5692
IG-DMR	279	1921	847	2768	69.4003	1651	631	2282	72.3488
IG-DMR	288	1898	872	2770	68.5199	1504	777	2281	65.936		chi-square test of independence
		55153	25762	80915	68.1617	46993	19887	66880	70.2647		P value:	3.04535e-18
Rasgrf1	59	15736	4202	19938	78.9247	38160	12109	50269	75.9116
Rasgrf1	73	16269	3750	20019	81.2678	39603	10814	50417	78.5509
Rasgrf1	75	16203	3813	20016	80.9502	39178	11252	50430	77.6879
Rasgrf1	80	16212	3814	20026	80.9548	39593	10845	50438	78.4984
Rasgrf1	82	16213	3819	20032	80.9355	38230	12207	50437	75.7975
Rasgrf1	93	16350	3693	20043	81.5746	39787	10684	50471	78.8314
Rasgrf1	99	16295	3767	20062	81.2232	37518	12975	50493	74.3034
Rasgrf1	104	16398	3669	20067	81.7163	40449	10027	50476	80.1351
Rasgrf1	106	16286	3773	20059	81.1905	38194	12269	50463	75.6871
Rasgrf1	110	16358	3712	20070	81.5047	39331	11171	50502	77.8801
Rasgrf1	112	16420	3648	20068	81.8218	38622	11866	50488	76.4974
Rasgrf1	134	15969	4045	20014	79.7891	31456	18966	50422	62.3855
Rasgrf1	143	16112	3891	20003	80.5479	35926	14455	50381	71.3086
Rasgrf1	163	15846	3777	19623	80.7522	35218	14068	49286	71.4564
Rasgrf1	169	15896	2869	18765	84.7109	34655	12851	47506	72.9487
Rasgrf1	186	15929	2804	18733	85.0318	36562	10846	47408	77.122
Rasgrf1	201	16020	2626	18646	85.9166	37898	9284	47182	80.323
Rasgrf1	207	16001	2680	18681	85.6539	38910	8373	47283	82.2917
Rasgrf1	212	16054	2616	18670	85.9882	37866	9365	47231	80.1719
Rasgrf1	226	15665	2789	18454	84.8867	32263	14463	46726	69.0472		chi-square test of independence
		322232	69757	391989	82.2043	749419	238890	988309	75.8284		P value:	0
maternally methylated primary DMRs
		WT				P/P
locus	site within amplicon	#C	#T	#C+T	%C	#C	#T	#C+T	%C
Snrpn	50	49	29	78	62.8205	64	90	154	41.5584
Snrpn	62	51	27	78	65.3846	87	69	156	55.7692
Snrpn	117	53	25	78	67.9487	92	70	162	56.7901
Snrpn	146	50	23	73	68.4932	91	69	160	56.875
Snrpn	159	43	21	64	67.1875	99	60	159	62.2642
Snrpn	183	45	19	64	70.3125	87	72	159	54.717
Snrpn	189	45	18	63	71.4286	95	63	158	60.1266
Snrpn	199	42	19	61	68.8525	100	59	159	62.8931
Snrpn	201	40	20	60	66.6667	84	75	159	52.8302
Snrpn	203	42	18	60	70	101	58	159	63.522
Snrpn	222	45	15	60	75	97	60	157	61.7834
Snrpn	234	42	17	59	71.1864	90	64	154	58.4416
Snrpn	253	41	15	56	73.2143	97	57	154	62.987
Snrpn	266	39	21	60	65	80	74	154	51.9481
Snrpn	293	36	22	58	62.069	89	67	156	57.0513
Snrpn	303	34	24	58	58.6207	83	73	156	53.2051		chi-square test of independence
		697	333	1030	67.6699	1436	1080	2516	57.0747		P value:	4.90408e-09
Airn	27	527	502	1029	51.2148	292	264	556	52.518
Airn	46	565	470	1035	54.5894	324	235	559	57.9606
Airn	48	557	477	1034	53.8685	310	249	559	55.4562
Airn	56	582	455	1037	56.1234	320	242	562	56.9395
Airn	59	581	457	1038	55.973	323	239	562	57.4733
Airn	71	567	471	1038	54.6243	310	252	562	55.1601
Airn	79	566	470	1036	54.6332	324	238	562	57.6512
Airn	90	576	462	1038	55.4913	329	233	562	58.5409
Airn	99	562	475	1037	54.1948	322	241	563	57.1936
Airn	124	586	452	1038	56.4547	315	247	562	56.0498
Airn	160	582	452	1034	56.2863	319	239	558	57.1685
Airn	178	592	437	1029	57.5316	320	240	560	57.1429
Airn	202	605	427	1032	58.624	316	243	559	56.5295
Airn	211	610	424	1034	58.9942	332	232	564	58.8652
Airn	213	608	426	1034	58.8008	322	243	565	56.9912
Airn	221	606	423	1029	58.8921	317	245	562	56.4057
Airn	230	605	427	1032	58.624	330	236	566	58.3039
Airn	236	609	422	1031	59.0689	332	234	566	58.6572
Airn	238	608	422	1030	59.0291	315	249	564	55.8511
Airn	253	610	416	1026	59.4542	326	242	568	57.3944
Airn	268	601	438	1039	57.8441	326	251	577	56.4991
Airn	274	603	439	1042	57.8695	320	261	581	55.0775
Airn	307	618	424	1042	59.309	331	265	596	55.5369
Airn	309	613	432	1045	58.6603	328	269	597	54.9414
Airn	327	625	413	1038	60.2119	308	280	588	52.381
Airn	332	624	414	1038	60.1156	321	269	590	54.4068
Airn	342	623	419	1042	59.7889	343	258	601	57.0715
Airn	382	597	454	1051	56.803	305	301	606	50.33
Airn	407	594	457	1051	56.5176	303	301	604	50.1656		chi-square test of independence
		17202	12857	30059	57.2275	9283	7298	16581	55.9858		P value:	0.00956563
Kcnq1ot1	35	80	10	90	88.8889	53	20	73	72.6027
Kcnq1ot1	48	85	5	90	94.4444	50	23	73	68.4932
Kcnq1ot1	83	84	8	92	91.3043	57	18	75	76
Kcnq1ot1	85	80	12	92	86.9565	54	22	76	71.0526
Kcnq1ot1	108	80	10	90	88.8889	58	27	85	68.2353
Kcnq1ot1	118	84	10	94	89.3617	65	19	84	77.381
Kcnq1ot1	126	87	10	97	89.6907	64	18	82	78.0488
Kcnq1ot1	128	89	9	98	90.8163	65	20	85	76.4706
Kcnq1ot1	134	88	10	98	89.7959	67	17	84	79.7619
Kcnq1ot1	136	87	11	98	88.7755	69	16	85	81.1765
Kcnq1ot1	160	65	10	75	86.6667	54	18	72	75
Kcnq1ot1	162	91	9	100	91	66	20	86	76.7442
Kcnq1ot1	175	69	8	77	89.6104	45	26	71	63.3803
Kcnq1ot1	196	84	14	98	85.7143	61	17	78	78.2051
Kcnq1ot1	201	95	11	106	89.6226	61	21	82	74.3902
Kcnq1ot1	203	95	12	107	88.785	65	19	84	77.381
Kcnq1ot1	209	86	15	101	85.1485	62	17	79	78.481
Kcnq1ot1	211	90	16	106	84.9057	68	19	87	78.1609
Kcnq1ot1	228	91	12	103	88.3495	60	24	84	71.4286
Kcnq1ot1	236	94	17	111	84.6847	62	23	85	72.9412
Kcnq1ot1	247	93	18	111	83.7838	57	27	84	67.8571
Kcnq1ot1	253	96	22	118	81.3559	67	26	93	72.043
Kcnq1ot1	266	104	20	124	83.871	73	22	95	76.8421
Kcnq1ot1	271	106	20	126	84.127	73	23	96	76.0417
Kcnq1ot1	278	103	22	125	82.4	72	23	95	75.7895
Kcnq1ot1	285	108	17	125	86.4	77	19	96	80.2083
Kcnq1ot1	289	107	19	126	84.9206	79	19	98	80.6122
Kcnq1ot1	296	107	18	125	85.6	70	25	95	73.6842
Kcnq1ot1	303	100	22	122	81.9672	74	21	95	77.8947
Kcnq1ot1	307	105	19	124	84.6774	73	24	97	75.2577
Kcnq1ot1	321	107	17	124	86.2903	75	24	99	75.7576
Kcnq1ot1	330	108	16	124	87.0968	79	20	99	79.798
Kcnq1ot1	336	107	17	124	86.2903	75	24	99	75.7576
Kcnq1ot1	398	97	30	127	76.378	59	41	100	59
Kcnq1ot1	404	108	19	127	85.0394	76	24	100	76
Kcnq1ot1	408	107	20	127	84.252	68	32	100	68		chi-square test of independence	3.10464e-35
		3367	535	3902	86.2891	2353	798	3151	74.6747		P value:
paternally methylated secondary DMRs
		WT				P/P
locus	site within amplicon	#C	#T	#C+T	%C	#C	#T	#C+T	%C
H19-pp	65	765	166	931	82.1697	170	100	270	62.963
H19-pp	175	761	108	869	87.5719	178	58	236	75.4237
H19-pp	179	700	151	851	82.2562	140	92	232	60.3448
H19-pp	183	540	311	851	63.4548	75	161	236	31.7797
H19-pp	272	731	209	940	77.766	150	93	243	61.7284
H19-pp	324	665	307	972	68.4156	119	141	260	45.7692
H19-pp	344	619	363	982	63.0346	99	169	268	36.9403
H19-pp	349	662	315	977	67.7584	117	153	270	43.3333
H19-pp	369	586	392	978	59.9182	110	163	273	40.293
H19-pp	414	699	271	970	72.0619	148	132	280	52.8571		chi-square test of independence
		6728	2593	9321	72.1811	1306	1262	2568	50.8567		P value:	7.23848e-93
Gtl2-DMR	45	23	19	42	54.7619	8	11	19	42.1053
Gtl2-DMR	68	25	13	38	65.7895	7	8	15	46.6667
Gtl2-DMR	71	26	12	38	68.4211	7	9	16	43.75
Gtl2-DMR	84	24	14	38	63.1579	6	9	15	40
Gtl2-DMR	130	13	6	19	68.4211	2	3	5	40
Gtl2-DMR	160	12	9	21	57.1429	1	4	5	20
Gtl2-DMR	163	13	9	22	59.0909	3	3	6	50
Gtl2-DMR	168	14	6	20	70	2	4	6	33.3333
Gtl2-DMR	174	14	8	22	63.6364	2	4	6	33.3333
Gtl2-DMR	223	16	10	26	61.5385	6	3	9	66.6667
Gtl2-DMR	246	17	12	29	58.6207	4	5	9	44.4444
Gtl2-DMR	288	19	12	31	61.2903	1	11	12	8.33333
Gtl2-DMR	298	18	14	32	56.25	5	8	13	38.4615
Gtl2-DMR	315	21	11	32	65.625	4	8	12	33.3333
Gtl2-DMR	328	19	13	32	59.375	6	7	13	46.1538
Gtl2-DMR	347	20	12	32	62.5	7	7	14	50
Gtl2-DMR	376	22	9	31	70.9677	10	3	13	76.9231
Gtl2-DMR	382	20	12	32	62.5	9	4	13	69.2308		chi-square test of independence
		336	201	537	62.5698	90	111	201	44.7761		P value:	1.324e-05
Dlk1-DMR	28	7532	8185	15717	47.9226	812	7090	7902	10.2759
Dlk1-DMR	88	7985	7753	15738	50.7371	1680	6255	7935	21.172
Dlk1-DMR	109	8028	7745	15773	50.8971	1247	6710	7957	15.6717
Dlk1-DMR	118	6485	9298	15783	41.0885	488	7469	7957	6.13296
Dlk1-DMR	129	6608	9176	15784	41.8652	1484	6473	7957	18.6502
Dlk1-DMR	148	9767	6025	15792	61.8478	2132	5815	7947	26.8277
Dlk1-DMR	172	6307	9477	15784	39.9582	703	7229	7932	8.86283
Dlk1-DMR	184	8631	7173	15804	54.6128	1719	6234	7953	21.6145
Dlk1-DMR	186	8674	7104	15778	54.9753	2447	5494	7941	30.8148
Dlk1-DMR	194	8918	6866	15784	56.5003	1576	6381	7957	19.8065
Dlk1-DMR	196	8271	7496	15767	52.4577	2081	5862	7943	26.1992
Dlk1-DMR	200	5121	10655	15776	32.4607	1017	6927	7944	12.8021
Dlk1-DMR	215	7255	8550	15805	45.9032	1218	6730	7948	15.3246
Dlk1-DMR	235	6340	9490	15830	40.0505	504	7476	7980	6.31579
Dlk1-DMR	271	4650	11227	15877	29.2876	805	7183	7988	10.0776
Dlk1-DMR	281	4659	11231	15890	29.3203	702	7294	7996	8.77939
Dlk1-DMR	292	9326	6546	15872	58.7576	2268	5735	8003	28.3394
Dlk1-DMR	305	5229	10703	15932	32.8207	702	7329	8031	8.74113
Dlk1-DMR	309	7524	8404	15928	47.2376	1480	6556	8036	18.4171
Dlk1-DMR	325	3568	12382	15950	22.3699	510	7532	8042	6.34171
Dlk1-DMR	328	5385	10565	15950	33.7618	1061	6983	8044	13.19
Dlk1-DMR	345	7033	8918	15951	44.0913	2044	5990	8034	25.4419
Dlk1-DMR	351	5065	10888	15953	31.7495	1001	7039	8040	12.4502
Dlk1-DMR	364	4239	11709	15948	26.5801	334	7712	8046	4.15113
Dlk1-DMR	370	3387	12560	15947	21.2391	460	7590	8050	5.71429
Dlk1-DMR	379	4829	11120	15949	30.2778	1253	6799	8052	15.5614
Dlk1-DMR	385	3960	11980	15940	24.8432	894	7161	8055	11.0987
Dlk1-DMR	391	5113	10828	15941	32.0745	1103	6946	8049	13.7036
Dlk1-DMR	421	6822	9109	15931	42.8222	1740	6296	8036	21.6526
Dlk1-DMR	427	6126	9802	15928	38.4606	1735	6302	8037	21.5877		chi-square test of independence
		192837	282965	475802	40.5288	37200	202592	239792	15.5134		P value:	0
Igf2r-DMR	32	1738	2425	4163	41.7487	972	1355	2327	41.7705
Igf2r-DMR	35	1852	2303	4155	44.5728	1043	1285	2328	44.8024
Igf2r-DMR	43	1840	2319	4159	44.2414	1036	1288	2324	44.5783
Igf2r-DMR	48	1160	3012	4172	27.8044	630	1702	2332	27.0154
Igf2r-DMR	54	1507	2661	4168	36.1564	710	1614	2324	30.5508
Igf2r-DMR	60	1142	3029	4171	27.3795	570	1761	2331	24.453
Igf2r-DMR	65	1497	2664	4161	35.9769	752	1577	2329	32.2885
Igf2r-DMR	70	1431	2739	4170	34.3165	734	1590	2324	31.5835
Igf2r-DMR	82	875	3303	4178	20.943	397	1936	2333	17.0167
Igf2r-DMR	87	700	3476	4176	16.7625	349	1985	2334	14.9529
Igf2r-DMR	93	1515	2665	4180	36.244	737	1597	2334	31.5767
Igf2r-DMR	98	1611	2558	4169	38.6424	894	1438	2332	38.3362
Igf2r-DMR	111	1768	2406	4174	42.3575	949	1380	2329	40.7471
Igf2r-DMR	116	1731	2428	4159	41.6206	1003	1326	2329	43.0657
Igf2r-DMR	122	1552	2618	4170	37.2182	910	1425	2335	38.9722
Igf2r-DMR	137	2253	1915	4168	54.0547	1270	1050	2320	54.7414
Igf2r-DMR	147	1489	2688	4177	35.6476	749	1585	2334	32.0908
Igf2r-DMR	163	1790	2396	4186	42.7616	951	1383	2334	40.7455
Igf2r-DMR	167	2066	2124	4190	49.3079	1138	1198	2336	48.7158
Igf2r-DMR	169	1807	2391	4198	43.0443	980	1356	2336	41.9521
Igf2r-DMR	171	1357	2840	4197	32.3326	802	1533	2335	34.3469
Igf2r-DMR	173	1840	2355	4195	43.8617	941	1394	2335	40.2998
Igf2r-DMR	190	2335	1869	4204	55.5423	1321	1008	2329	56.7196
Igf2r-DMR	195	2209	1996	4205	52.5327	1197	1139	2336	51.2414
Igf2r-DMR	201	2116	2090	4206	50.3091	1133	1207	2340	48.4188
Igf2r-DMR	205	2570	1629	4199	61.205	1373	967	2340	58.6752
Igf2r-DMR	220	2115	2069	4184	50.5497	977	1361	2338	41.7879
Igf2r-DMR	248	2388	1783	4171	57.2525	1236	1100	2336	52.911
Igf2r-DMR	250	1718	2491	4209	40.8173	892	1455	2347	38.006
Igf2r-DMR	252	1966	2227	4193	46.8877	1090	1249	2339	46.6011
Igf2r-DMR	255	2121	2085	4206	50.428	1111	1231	2342	47.4381
Igf2r-DMR	265	2434	1752	4186	58.1462	1190	1133	2323	51.2269
Igf2r-DMR	292	2362	1861	4223	55.9318	1150	1204	2354	48.853
Igf2r-DMR	310	2731	1497	4228	64.5932	1398	958	2356	59.3379
Igf2r-DMR	316	2794	1437	4231	66.0364	1456	902	2358	61.7472
Igf2r-DMR	324	2823	1407	4230	66.7376	1419	937	2356	60.2292
Igf2r-DMR	350	2786	1455	4241	65.6921	1354	1005	2359	57.3972
Igf2r-DMR	361	2920	1322	4242	68.8355	1311	1048	2359	55.5744
Igf2r-DMR	368	2776	1464	4240	65.4717	1196	1163	2359	50.6994		chi-square test of independence	1.61188e-53
		75685	87749	163434	46.3092	39321	51825	91146	43.1407		P value:
Cdkn1c	33	16	33	49	32.6531	13	58	71	18.3099
Cdkn1c	35	18	31	49	36.7347	10	61	71	14.0845
Cdkn1c	42	21	28	49	42.8571	26	45	71	36.6197
Cdkn1c	49	23	26	49	46.9388	11	60	71	15.493
Cdkn1c	63	21	28	49	42.8571	16	55	71	22.5352
Cdkn1c	66	16	33	49	32.6531	3	68	71	4.22535
Cdkn1c	69	21	28	49	42.8571	15	56	71	21.1268
Cdkn1c	75	13	36	49	26.5306	11	59	70	15.7143
Cdkn1c	78	25	24	49	51.0204	18	52	70	25.7143
Cdkn1c	105	22	25	47	46.8085	18	47	65	27.6923
Cdkn1c	113	19	22	41	46.3415	16	37	53	30.1887
Cdkn1c	115	15	26	41	36.5854	10	43	53	18.8679
Cdkn1c	117	16	26	42	38.0952	14	39	53	26.4151
Cdkn1c	119	16	26	42	38.0952	14	39	53	26.4151
Cdkn1c	122	17	25	42	40.4762	11	42	53	20.7547
Cdkn1c	124	19	23	42	45.2381	11	40	51	21.5686
Cdkn1c	130	12	29	41	29.2683	8	40	48	16.6667
Cdkn1c	132	15	26	41	36.5854	7	41	48	14.5833
Cdkn1c	140	13	27	40	32.5	6	40	46	13.0435
Cdkn1c	160	2	30	32	6.25	1	37	38	2.63158
Cdkn1c	162	3	28	31	9.67742	1	37	38	2.63158
Cdkn1c	169	0	30	30	0	0	33	33	0
Cdkn1c	186	0	1	1	0	0	1	1	0
Cdkn1c	199	1	0	1	100	0	3	3	0
Cdkn1c	202	0	2	2	0	0	3	3	0
Cdkn1c	204	0	4	4	0	0	4	4	0
Cdkn1c	212	1	3	4	25	0	6	6	0
Cdkn1c	218	0	6	6	0	0	7	7	0
Cdkn1c	222	1	5	6	16.6667	1	7	8	12.5
Cdkn1c	239	3	3	6	50	0	12	12	0
Cdkn1c	246	0	7	7	0	1	11	12	8.33333
Cdkn1c	258	2	6	8	25	0	14	14	0
Cdkn1c	260	4	4	8	50	0	14	14	0
Cdkn1c	267	4	4	8	50	2	12	14	14.2857
Cdkn1c	271	3	5	8	37.5	0	14	14	0
Cdkn1c	273	4	4	8	50	0	14	14	0
Cdkn1c	276	0	0	0	#DIV/0!	0	0	0	#DIV/0!
Cdkn1c	281	2	6	8	25	3	13	16	18.75
Cdkn1c	291	5	3	8	62.5	4	12	16	25
Cdkn1c	295	5	3	8	62.5	2	14	16	12.5
Cdkn1c	299	4	4	8	50	4	12	16	25
Cdkn1c	306	5	3	8	62.5	0	17	17	0
Cdkn1c	311	5	3	8	62.5	3	14	17	17.6471
Cdkn1c	315	5	3	8	62.5	4	13	17	23.5294
Cdkn1c	321	5	3	8	62.5	5	12	17	29.4118
Cdkn1c	333	4	4	8	50	2	15	17	11.7647
Cdkn1c	335	4	4	8	50	4	13	17	23.5294
Cdkn1c	348	0	8	8	0	3	14	17	17.6471
Cdkn1c	353	3	5	8	37.5	2	15	17	11.7647
Cdkn1c	355	4	4	8	50	4	13	17	23.5294		chi-square test of independence
		417	717	1134	36.7725	284	1328	1612	17.6179		P value:	8.84087e-30
maternally methylated secondary DMRs
		WT				P/P
locus	site within amplicon	#C	#T	#C+T	%C	#C	#T	#C+T	%C
Peg12-DMR	29	286	3286	3572	8.00672	68	4880	4948	1.37429
Peg12-DMR	64	568	3010	3578	15.8748	171	4803	4974	3.43788
Peg12-DMR	73	434	3153	3587	12.0992	161	4824	4985	3.22969
Peg12-DMR	87	1604	1982	3586	44.7295	845	4139	4984	16.9543
Peg12-DMR	97	1885	1705	3590	52.507	1074	3913	4987	21.536
Peg12-DMR	107	1509	2085	3594	41.9866	786	4204	4990	15.7515
Peg12-DMR	119	1798	1782	3580	50.2235	869	4116	4985	17.4323
Peg12-DMR	136	1835	1748	3583	51.2141	851	4135	4986	17.0678
Peg12-DMR	143	1319	2265	3584	36.8025	496	4494	4990	9.93988
Peg12-DMR	151	1167	2412	3579	32.6069	572	4410	4982	11.4813
Peg12-DMR	180	480	3093	3573	13.4341	90	4885	4975	1.80905
Peg12-DMR	182	777	2796	3573	21.7464	232	4747	4979	4.65957
Peg12-DMR	195	809	2760	3569	22.6674	345	4632	4977	6.93189
Peg12-DMR	200	685	2881	3566	19.2092	233	4738	4971	4.68719
Peg12-DMR	221	724	1754	2478	29.2171	291	4676	4967	5.85867		chi-square test of independence
		15880	36712	52592	30.1947	7084	67596	74680	9.48581		P value:	0
Ndn-DMR	29	4	55	59	6.77966	0	24	24	0
Ndn-DMR	69	11	47	58	18.9655	0	24	24	0
Ndn-DMR	75	26	32	58	44.8276	2	22	24	8.33333
Ndn-DMR	83	13	45	58	22.4138	0	24	24	0
Ndn-DMR	94	13	45	58	22.4138	0	24	24	0
Ndn-DMR	98	9	46	55	16.3636	1	23	24	4.16667
Ndn-DMR	102	2	53	55	3.63636	0	24	24	0
Ndn-DMR	110	6	50	56	10.7143	0	24	24	0
Ndn-DMR	117	7	47	54	12.963	0	24	24	0
Ndn-DMR	134	9	45	54	16.6667	0	23	23	0
Ndn-DMR	158	13	35	48	27.0833	0	23	23	0
Ndn-DMR	170	11	35	46	23.913	0	22	22	0
Ndn-DMR	189	16	27	43	37.2093	0	22	22	0
Ndn-DMR	194	10	31	41	24.3902	0	23	23	0
Ndn-DMR	210	19	100	119	15.9664	5	60	65	7.69231
Ndn-DMR	216	21	97	118	17.7966	4	62	66	6.06061
Ndn-DMR	227	24	92	116	20.6897	4	63	67	5.97015
Ndn-DMR	249	6	114	120	5	0	67	67	0
Ndn-DMR	267	52	66	118	44.0678	1	66	67	1.49254
Ndn-DMR	276	40	78	118	33.8983	2	65	67	2.98507
Ndn-DMR	297	30	89	119	25.2101	4	63	67	5.97015
Ndn-DMR	303	47	72	119	39.4958	0	67	67	0
Ndn-DMR	308	48	71	119	40.3361	4	63	67	5.97015
Ndn-DMR	327	36	82	118	30.5085	2	65	67	2.98507
Ndn-DMR	339	30	88	118	25.4237	2	65	67	2.98507
Ndn-DMR	348	29	89	118	24.5763	1	66	67	1.49254
Ndn-DMR	359	23	95	118	19.4915	1	66	67	1.49254
Ndn-DMR	363	33	84	117	28.2051	10	57	67	14.9254
Ndn-DMR	369	50	68	118	42.3729	2	65	67	2.98507		chi-square test of independence
		638	1878	2516	25.3577	45	1286	1331	3.38092		P value:	1.40686e-64
Magel2	39	555	1028	1583	35.06	389	1835	2224	17.491
Magel2	43	429	1157	1586	27.0492	274	1953	2227	12.3035
Magel2	55	583	1018	1601	36.4147	530	1703	2233	23.7349
Magel2	65	416	1200	1616	25.7426	351	1883	2234	15.7117
Magel2	67	570	1050	1620	35.1852	462	1770	2232	20.6989
Magel2	74	562	1058	1620	34.6914	443	1794	2237	19.8033
Magel2	87	814	808	1622	50.185	804	1431	2235	35.9732
Magel2	134	465	1168	1633	28.4752	358	1857	2215	16.1625
Magel2	137	927	706	1633	56.7667	825	1382	2207	37.3811
Magel2	164	553	1082	1635	33.8226	443	1744	2187	20.2561
Magel2	173	967	669	1636	59.1076	770	1413	2183	35.2726
Magel2	179	752	887	1639	45.8816	457	1717	2174	21.0212
Magel2	210	426	1216	1642	25.944	298	1870	2168	13.7454
Magel2	222	621	1013	1634	38.0049	313	1834	2147	14.5785
Magel2	246	701	934	1635	42.8746	575	1540	2115	27.1868
Magel2	275	630	1019	1649	38.205	516	1592	2108	24.4782
Magel2	282	1029	595	1624	63.3621	940	1158	2098	44.8046
Magel2	293	837	791	1628	51.4128	780	1312	2092	37.2849
Magel2	300	951	652	1603	59.3263	998	1062	2060	48.4466
Magel2	314	849	755	1604	52.9302	580	1491	2071	28.0058
Magel2	405	700	873	1573	44.501	561	1503	2064	27.1802		chi-square test of independence
		14337	19679	34016	42.1478	11667	33844	45511	25.6356		P value:	0
Mkrn3	46	948	583	1531	61.9203	211	1142	1353	15.595
Mkrn3	61	856	677	1533	55.8382	195	1162	1357	14.3699
Mkrn3	74	518	1016	1534	33.7679	176	1181	1357	12.9698
Mkrn3	110	949	583	1532	61.9452	266	1086	1352	19.6746
Mkrn3	143	1057	445	1502	70.3728	505	843	1348	37.4629
Mkrn3	146	811	727	1538	52.7308	294	1063	1357	21.6654
Mkrn3	159	728	812	1540	47.2727	203	1153	1356	14.9705
Mkrn3	170	333	1213	1546	21.5395	101	1261	1362	7.41557
Mkrn3	180	573	958	1531	37.4265	189	1173	1362	13.8767
Mkrn3	229	505	1036	1541	32.7709	108	1290	1398	7.72532
Mkrn3	248	519	1018	1537	33.7671	135	1281	1416	9.5339
Mkrn3	253	820	751	1571	52.1961	257	1175	1432	17.9469
Mkrn3	263	924	657	1581	58.444	194	1242	1436	13.5097
Mkrn3	270	655	926	1581	41.4295	213	1221	1434	14.8536
Mkrn3	279	1185	398	1583	74.8579	537	897	1434	37.4477
Mkrn3	286	687	896	1583	43.3986	265	1169	1434	18.4798
Mkrn3	301	420	1165	1585	26.4984	113	1325	1438	7.85814
Mkrn3	304	1179	406	1585	74.3849	434	1005	1439	30.1598
Mkrn3	306	652	934	1586	41.1097	149	1291	1440	10.3472
Mkrn3	308	523	1065	1588	32.9345	122	1318	1440	8.47222
Mkrn3	311	1119	468	1587	70.5104	336	1104	1440	23.3333
Mkrn3	316	866	722	1588	54.534	203	1236	1439	14.107
Mkrn3	340	312	1275	1587	19.6597	74	1367	1441	5.13532
Mkrn3	352	507	1078	1585	31.9874	87	1354	1441	6.03747
Mkrn3	373	664	918	1582	41.9722	114	1323	1437	7.93319
Mkrn3	385	841	740	1581	53.1942	166	1271	1437	11.5518		chi-square test of independence
		19151	21467	40618	47.149	5647	30933	36580	15.4374		P value:	0
methylated regions of non-imprinted loci
		WT				P/P
locus	site within amplicon	#C	#T	#C+T	%C	#C	#T	#C+T	%C
Qrsl1	29	569	39	608	93.5855	351	194	545	64.4037
Qrsl1	70	569	42	611	93.126	334	217	551	60.6171
Qrsl1	91	514	98	612	83.9869	298	257	555	53.6937
Qrsl1	106	534	79	613	87.1126	263	290	553	47.5588
Qrsl1	113	540	75	615	87.8049	282	271	553	50.9946
Qrsl1	157	551	49	600	91.8333	336	220	556	60.4317
Qrsl1	160	507	101	608	83.3882	221	336	557	39.6768
Qrsl1	218	528	70	598	88.2943	193	362	555	34.7748
Qrsl1	241	522	86	608	85.8553	280	283	563	49.7336
Qrsl1	282	591	25	616	95.9416	489	76	565	86.5487
Qrsl1	290	569	47	616	92.3701	394	174	568	69.3662
Qrsl1	294	577	38	615	93.8211	435	133	568	76.5845
Qrsl1	300	604	12	616	98.0519	495	73	568	87.1479
Qrsl1	309	556	61	617	90.1135	413	155	568	72.7113
Qrsl1	315	588	31	619	94.9919	457	111	568	80.4577
Qrsl1	317	588	31	619	94.9919	404	163	567	71.2522
Qrsl1	332	607	12	619	98.0614	509	56	565	90.0885		chi-square test of independence
		9514	896	10410	91.3929	6154	3371	9525	64.6089		P value:	0
Cmtm4	69	9780	1619	11399	85.797	12072	11900	23972	50.3588
Cmtm4	92	10237	1168	11405	89.7589	14227	9744	23971	59.3509
Cmtm4	110	8940	2466	11406	78.3798	7959	16027	23986	33.1819
Cmtm4	162	10535	869	11404	92.3799	14822	9159	23981	61.8073
Cmtm4	164	10903	487	11390	95.7243	16270	7688	23958	67.9105
Cmtm4	185	10923	397	11320	96.4929	18250	5583	23833	76.5745
Cmtm4	187	10903	455	11358	95.994	16365	7523	23888	68.5072
Cmtm4	222	8998	2298	11296	79.6565	7386	16465	23851	30.9673
Cmtm4	261	9488	1866	11354	83.5653	11803	12081	23884	49.418		chi-square test of independence
		90707	11625	102332	88.6399	119154	96170	215324	55.3371		P value:	0
Hnf4a	43
Hnf4a	63
Hnf4a	115
Hnf4a	121
Hnf4a	197
Hnf4a	204		NO DATA
Hnf4a	212
Hnf4a	216
Hnf4a	251
Hnf4a	271
Hnf4a	318
Hnf4a	321										chi-square test of independence
											P value:
Glut3	30	722	2878	3600	20.0556	154	1267	1421	10.8374
Glut3	39	335	3264	3599	9.30814	58	1361	1419	4.08739
Glut3	71	159	3443	3602	4.41421	34	1387	1421	2.39268
Glut3	76	467	3135	3602	12.965	82	1339	1421	5.77058
Glut3	90	628	2985	3613	17.3817	111	1309	1420	7.8169
Glut3	125	755	2869	3624	20.8333	173	1251	1424	12.1489
Glut3	238	586	3028	3614	16.2147	80	1370	1450	5.51724
Glut3	273	992	2689	3681	26.9492	172	1301	1473	11.6768
Glut3	278	1057	2631	3688	28.6605	197	1274	1471	13.3923
Glut3	280	1118	2577	3695	30.2571	219	1257	1476	14.8374
Glut3	297	933	2784	3717	25.1009	199	1282	1481	13.4369
Glut3	319	1470	2261	3731	39.3996	340	1155	1495	22.7425
Glut3	349	2020	1719	3739	54.0251	505	993	1498	33.7116
Glut3	355	2328	1409	3737	62.296	675	825	1500	45
Glut3	358	1523	2216	3739	40.7328	315	1185	1500	21		chi-square test of independence
		15093	39888	54981	27.4513	3314	18556	21870	15.1532		P value:	1.71309e-284
Zfp553	26	56779	1949	58728	96.6813	43784	19375	63159	69.3235
Zfp553	41	57172	1564	58736	97.3372	51810	11390	63200	81.9778
Zfp553	68	57404	1355	58759	97.694	54850	8381	63231	86.7454
Zfp553	83	57034	1759	58793	97.0081	51985	11283	63268	82.1663
Zfp553	86	56960	1826	58786	96.8938	54740	8516	63256	86.5372
Zfp553	99	57580	1214	58794	97.9352	58279	4989	63268	92.1145
Zfp553	108	57718	1088	58806	98.1498	58723	4554	63277	92.8031
Zfp553	111	57870	915	58785	98.4435	55210	8034	63244	87.2968
Zfp553	144	57398	1395	58793	97.6273	50176	13073	63249	79.3309
Zfp553	157	57580	1203	58783	97.9535	54872	8349	63221	86.7939
Zfp553	163	57164	1474	58638	97.4863	55453	7599	63052	87.948
Zfp553	206	57695	850	58545	98.5481	51665	11297	62962	82.0574
Zfp553	232	56787	1424	58211	97.5537	50709	11923	62632	80.9634
Zfp553	261	57927	747	58674	98.7269	58819	4232	63051	93.288
Zfp553	263	57735	929	58664	98.4164	54056	8979	63035	85.7555
Zfp553	290	57205	1363	58568	97.6728	53398	9493	62891	84.9056		chi-square test of independence
		918008	21055	939063	97.7579	858529	151467	1009996	85.0032		P value:	0
Talpid3	67	2566	127	2693	95.2841	1459	362	1821	80.1208
Talpid3	75	2663	32	2695	98.8126	1704	116	1820	93.6264
Talpid3	142	2522	91	2613	96.5174	1483	290	1773	83.6435
Talpid3	145	2596	74	2670	97.2285	1471	336	1807	81.4056
Talpid3	171	2631	35	2666	98.6872	1714	82	1796	95.4343
Talpid3	176	2556	71	2627	97.2973	1599	185	1784	89.63
Talpid3	185	2601	46	2647	98.2622	1756	31	1787	98.2652
Talpid3	187	2626	35	2661	98.6847	1725	71	1796	96.0468
Talpid3	192	2571	55	2626	97.9056	1643	132	1775	92.5634
Talpid3	201	2615	23	2638	99.1281	1743	46	1789	97.4287
Talpid3	103	2572	64	2636	97.5721	1676	110	1786	93.841
Talpid3	208	2551	66	2617	97.478	1642	121	1763	93.1367
Talpid3	217	2574	33	2607	98.7342	1632	124	1756	92.9385
Talpid3	219	2575	37	2612	98.5835	1668	100	1768	94.3439
Talpid3	224	2484	58	2542	97.7183	1495	239	1734	86.2168
Talpid3	236	2413	95	2508	96.2121	1440	256	1696	84.9057
Talpid3	304	2510	97	2607	96.2792	1417	340	1757	80.6488		chi-square test of independence
		43626	1039	44665	97.6738	27267	2941	30208	90.2642		P value:	0

## Sheet: chi-square P value summary
Summary of chi-square test of independence P values comparing # of cytosines and thymines in wild-type vs. Dnmt1 P/P embryos
	9.5 dpc	12.5 dpc	15.5 dpc	18.5 dpc sample 1	18.5 dpc sample 2
H19 ICR	6.08502e-59	0.000147071	9.48713e-05	4.12426e-73	8.58071e-23
IG-DMR	1.55666e-298	4.5255e-12	6.56628e-78	3.34767e-20	3.04535e-18
Rasgrf1	1.61206e-124	8.84751e-162	0	0	0
Snrpn	0.000448857	2.49585e-68	7.9846e-63	1.19625e-38	4.90408e-09
Airn	0.00114092	6.32365e-20	0.000918415	0.294587	0.00956563
Kcnq1ot1	2.89185e-136	2.98423e-07	1.64875e-72	1.17841e-22	3.10464e-35
H19-pp	2.86262e-47	0	2.22592e-13	2.51188e-63	7.23848e-93
Gtl2-DMR	7.49513e-150	1.64453e-79	0.0237533	1.9929e-15	1.324e-05
Dlk1-DMR	0	0	0	0	0
Igf2r-DMR	1.19537e-205	1.38077e-11	8.33837e-06	8.14764e-06	1.61188e-53
Cdkn1c	8.40547e-45	0.0850267	2.9141e-08	1.04687e-84	8.84087e-30
Peg12-DMR	0	0	0	1.87836e-150	0
Ndn-DMR	0	1.98715e-181	1.42406e-21	0	1.40686e-64
Magel2	0	5.3878e-278	0	0	0
Mkrn3	0	0	0	0	0
Qrsl1		0			0
Cmtm4		0			0
Hnf4a		0			ND
Glut3		0			1.71309e-284
Zfp553		0			0
Talpid3		0			0
Percent change in cytosine between wild-type and Dnmt1 P/P embryos [%C WT - %C P/P; (%C P/P/%C WT)]
	9.5 dpc	12.5 dpc	15.5 dpc	18.5 dpc sample 1	18.5 dpc sample 2
H19 ICR	6.66 (86.17%)	13.186 (82.08%)	34.259 (40.83%)	15.79 (73.75%)	21.024 (69.56%)
IG-DMR	5.385 (91.84%)	-1.075 (101.76%)	8.271 (83.50%)	2.315 (96.23%)	-2.103 (103.09%)
Rasgrf1	1.577 (97.86%)	2.128 (97.26%)	4.79 (93.91%)	12.251 (84.03%)	6.376 (92.24%)
Snrpn	2.925 (94.55%)	17.813 (69.28%)	11.923 (80.65%)	5.856 (89.08%)	10.595 (84.34%)
Airn	-0.851 (101.78%)	3.136 (93.94%)	-6.837 (112.86%)	-0.993 (101.97%)	1.241 (97.83%)
Kcnq1ot1	6.345 (91.02%)	2.039 (97.24%)	7.514 (89.35%)	2.246 (97.30%)	11.614 (86.54%)
H19-pp	14.267 (79.86%)	21.289 (69.93%)	24.878 (52.06%)	30.175 (58.76%)	21.306 (70.46%)
Gtl2-DMR	14.482 (79.45%)	21.861 (69.14%)	6.336 (83.82%)	19.31 (65.56%)	17.794 (71.56%)
Dlk1-DMR	21.553 (16.14%)	20.191 (25.80%)	23.351 (28.02%)	23.331 (35.35%)	25.016 (38.28%)
Igf2r-DMR	3.13 (85.08%)	1.42 (92.67%)	0.696 (96.74%)	2.202 (94.37%)	3.168 (93.16%)
Cdkn1c	16.078 (57.22%)	8.033 (75.53%)	24.716 (16.44%)	23.298 (37.34%)	19.154 (47.91%)
Peg12-DMR	13.834 (41.88%)	18.993 (31.85%)	20.063 (39.69%)	18.157 (37.98%)	20.709 (31.42%)
Ndn-DMR	25.185 (27.94%)	9.301 (63.55%)	4.01 (75.90%)	14.338 (30.08%)	21.977 (13.33%)
Magel2	15.572 (52.31%)	12.76 (57.65%)	15.632 (54.30%)	23.746 (42.89%)	16.512 (60.82%)
Mkrn3	22.303 (34.68%)	19.058 (43.57%)	26.562 (28.18%)	25.319 (31.15%)	31.712 (32.74%)
Qrsl1		26.935 (71.12%)			26.784 (70.69%)
Cmtm4		42.455 (51.75%)			33.303 (62.43%)
Hnf4a		24.106 (71.71%)			ND
Glut3		8.859 (32.36%)			12.298 (55.20%)
Zfp553		6.65 (93.21%)			12.755 (86.95%)
Talpid3		8.399 (91.42%)			7.47 (92.41%)
